# Supplementary material for: Regulation of the cardiomyocyte transcriptome vs translatome by endothelin-1 and insulin: translational regulation of 5' terminal oligopyrimidine tract (TOP) mRNAs by insulin
Source: BMC Genomics. 2010 May 29;11:343. doi: 10.1186/1471-2164-11-343 (PMC2900265; doi:10.1186/1471-2164-11-343)
Supplement: Additional file 6 — Recruitment of TOP mRNAs to polysomes in cardiomyocytes in response to insulin (Microsoft Excel Spreadsheet). Neonatal rat cardiomyocytes were exposed to insulin (50 mU/ml, 1 h) or left unstimulated (controls). Total and polysomal RNA were analysed using microarrays. Probesets corresponding to ribosomal protein mRNAs and other established TOP mRNAs were identified. The mean raw values are provided for controls with the mean fold change (n = 4) induced by insulin relative to controls. *FDR < 0.05 for polysomal RNA from insulin-treated cells vs controls (t-test with Benjamini and Hochberg false discovery rate correction). Mouse and rat 5' UTR sequences up to and including the initiation codon are provided. Sequence identification used FANTOM3 and NCBI databases and the database of transcriptional start sites (DBTSS). The TOP sequence is shown in red. [N.B. For some rat genes, a pseudogene was identified on the NCBI site; the correct gene was identified by comparison with the mouse genome on the basis of intron structure and location relative to adjacent genes (#). For other rat genes, the 5' UTR was short and the genomic sequence was used to identify regions of homology with the mouse genome (†)]. [file 1471-2164-11-343-S6.XLS]

## Sheet: ribosomal and eif3 subunit prob
			Control	Control	Insulin	Insulin	ET-1	ET-1	Mouse	Rat	Mouse	Rat
Gene Symbol	Gene Title	Probeset	Polysomal RNA	Total RNA	Polysomal RNA	Total RNA	Polysomal RNA	Total RNA	5' UTR sequence	5' UTR sequence	NCBI accession no./RIKEN sequence	Accession/Gnomon no.	† 5' UTR short in rat gene; predicted from mouse alignment on rat genome
			(Raw values)	(Raw values)	(Relative to control)	(Relative to control)	Relative to control	Relative to control					# Assigned rat gene incorrect
Ribosomal proteins
Arbp *	Acidic ribosomal phosphoprotein P0	1367560_at	12115	20681.8	1.25095	0.907013	1.10025	0.97034	CTCTCGCCAGGCGTCCTCGTTGGAGTGACATCGTCTTTAAACCCCGCGTGGCAATCCCTGACGCACCGCCGTGATG	CTCTCGCCAGGCGTCCTCATTAGAGTGACATCGTCTTTAAACCCCGCGTGGCAATCCCTGACGCACCGCCGTGATG	NM_007475/RIKEN|4930579L21	NM_022402.1/NW_047376.1	†
Fau *	Finkel-Biskis-Reilly murine sarcoma virus (FBR-MuSV) ubiquitously expressed (fox derived) protein (Rps30)	1371316_at	10981.8	13276.8	1.31649	0.917255	1.12493	0.951917	CTCTTTCTTGACTCCATCTTCGCGGTAGCAGCAGCGGCGTCCGCGGGCTAGTAGCCAACATG	CTCTTTCTTGACTCCATCTTCGCGGTTGCAGCAGCGGCGTCCGCGGGTAAGTAGCCAACATG	NM_007990/RIKEN|0610008O06	NM_001012739.1
Rpl10 *	Ribosomal protein L10	1367625_at	14614.5	18176.2	1.19204	0.978392	1.05467	0.994606	CTCTTTTCCTCTGGCGCGCCACCGACGATCCTATTGTCATCATG	CTCTTTTCCTCTGGCACCCCATCGACGATCCTAGTTGTCATCATG	NM_052835/RIKEN|G730040A02	NM_031100.1
Rpl10a *	Ribosomal protein L10A	1367580_at	10458.4	13265.4	1.29369	0.877727	1.22375	0.970721	CTTCTTTCCGGTTTCCGCGGCAGCCGCAGCCATG	CTTTTCCGGTTCCCGCAGCCGCAGCCATG	NM_011287/RIKEN|I830026F17	NM_031065.1
Rpl11 *	Ribosomal protein L11	1371330_at	13490.8	15483.9	1.20241	0.947525	1.06923	1.01245	CTCTCTCTTCCTGTTCTCCACCATG	CTCTCTCTTCCTGTTCTCCACCATG	NM_025919/RIKEN|2610102K11	hmm77340	#
Rpl12 *	Ribosomal protein L12	1375181_at	12107	16780	1.35967	0.907201	1.14606	0.990981	TCTTTTCGGCTTTCGGCTCGGAGGAGGCAACGGTGCAACTTTCTTCGGTCGTCCCGAATCCGGGTTCATCCGACACCAGCCGCCTCCACCATG	CTTTTCGGCTTTCGGTTCGGAGGAGGCAACGGTGCAACTTTCTTCGGTCGTCCCGAATCCGGGTTCATCCGACACCAGCCACCTCCACCATG	NM_009076/RIKEN|2700038O13	XM_575115.2 (LOC499782)	#
Rpl13 *	Ribosomal protein L13	1386858_at	11353.9	14267.7	1.33774	0.89814	1.13162	0.970407	CCTTTCCGCTCGGCCGTTCTCCTGTATAGGAGGCAGCCATG	CCTTTCCGCTCGGCCGTTCTCCTGTACAGGAGGCAGCCATG	NM_016738/RIKEN|2510022D06	NM_031101.1
Rpl13a	Ribosomal protein L13A	1367588_a_at	12993.7	16081.7	1.22709	0.881223	1.09929	0.904837	CTTTCCCAGGCGGCTGCCGAAGATG	CTTTCCTAGGCGGCTGCCGAAGATG	NM_009438/RIKEN|5730433A16	NM_173340.2/NW_047558.2	†
Rpl14 *	Ribosomal protein L14	1387887_at	10910.9	13677.9	1.30844	0.950067	1.14571	1.01698	CTCTTCTCGCTGAGCGCCGCCAACATG	CCCTTCTCGCTGAGCGCCGCCAACATG	NM_025974/RIKEN|I1C0034J15	NM_022949.1/NW_047803.1	†
Rpl15 *	Ribosomal protein L15	1398315_at	12488.9	14921.5	1.25691	0.9479	1.0659	1.0404	CTTTCCTCTGGCGGCAGCCATCAGGTGAGCCAAGATG	CTTTCCTCTAGTGGCAGCCATCAGGTGAGCCAAGATG	NM_025586/RIKEN|0610006C19	NM_139114.3
Rpl17 *	Ribosomal protein L17	1398871_at	11968.2	15219.2	1.33096	0.917546	1.11675	1.0003	CTCTTCCTGTAAGCGGCCAGAGGTCACCTGCCAAGATG	CTCTTCCTGTTAGCGGCCAGAGCCTGTGAAGATG	NM_001002239/RIKEN|2600001G12	NM_201415.1/ NW_047516.2	†
Rpl18 *	Ribosomal protein L18	1367623_at	14252.3	15066.6	1.25394	0.916191	1.07026	0.958203	CTCTTTCCCCGCCCACTCCGGCGCGGTTCCGTCTTTCCGGACCTGGCCGAGCAGGAGGCGCCATCATG	CTCTTTCCCCGCCCATTCCGGCGCGGTTCCGTCTTTCTGGACCTGGTCTAGCAGGAGGCGCCATCATG	NM_009077/RIKEN|I1C0026A12	NM_031102.2/NW_047558.2	†
Rpl18a *	Ribosomal protein L18A	1398324_at	14800.1	18893.6	1.26804	0.948546	1.07037	1.03196	CCTTTTGTGACTGGCGGTGAACGAGTGCGCAGTGCCATG	CCTTTTGTGAGTGGCAGTGAACGAGCACGCACTGCTATG	NM_029751/RIKEN|6430536D09	NM_212510.1
Rpl19 *	Ribosomal protein L19	1367610_at	15573.9	18163	1.2369	0.976663	1.05034	1.04297	CTTTCCTTTCGCTGCTGCGGCCGCAGCCATG	CTTTCCTTTCGCTGCTGCGTCTGCAGCCATG	NM_009078/RIKEN|2410007J07	NM_031103.1
Rpl21	Ribosomal protein L21	1398764_at	9027.19	13042.2	1.15823	0.881393	1.09489	0.828133	CTTTTCGGCGGCCGCAGCCATCTTCCAGTAACTCGCCAAAATG	CTTTCCGCCGGGGCAGCCATCTTCCAGTAACTCGCCAAAATG	NM_019647/RIKEN|0710001D04	NM_053330.1
Rpl22 *	Ribosomal protein L22	1370253_at	13986.5	15132.4	1.34166	0.946401	1.13508	1.04117	CCCTTTCTGCCTCCTCTGCCGCCATG	CCCTTTCTGCCTCCTCTGCCGCCATG	NM_009079/RIKEN|0710007L22	NM_031104.1/NW_047727.1	†
Rpl22l1 *	Ribosomal protein L22 like 1	1388989_at	6527.53	8487.98	1.29409	0.987354	1.1908	1.06483	CTCTTCCCACGGCTGCAGCTCAACATG	CTCTTCTCAAGGCTGCTGCTCATCATG	NM_026517/RIKEN|3110001N18	NM_001108548.1
Rpl23 *	Ribosomal protein L23	1398885_at	14730	17305.2	1.2731	0.963056	1.09674	1.0236	CCTTTCTGACCCTTTCCGGGCGTTCAAGATG	CCTTTCTGACTCTTTCCGGACGCTCAAGATG	NM_022891/RIKEN|0610012B16	NM_001007599.1/NW_047338.1	†
Rpl23a *	Ribosomal protein L23a	1371313_at	10468.8	13049.5	1.23565	0.996786	1.07203	1.00465	CCTTTTCAGCCAAGATG	CCCTTTTCGCCAAGATG	NM_207523/RIKEN|3830431L22	NM_001108283.1
Rpl24	Ribosomal protein L24	1398854_at	9491.93	13169.9	1.20725	0.894297	1.16623	0.908106	CTCTTCGCCATCTTTACCCCGGCAGGCCGACATCTATCACCATG	CTCTTCGCCATCTTTCCCCCGGCAGGCCGACATCTGTCACCATG	NM_024218/RIKEN|9230011J09	NM_022515.1/NW_047355.1	†
Rpl26 *	Ribosomal protein L26	1388303_at	15973.3	20713.5	1.28952	0.946806	1.08468	1.03326	CTCTTTCCTTTTGCGGCCATCGGTGGATCGCAGCCGCCAAAATG	CTCTTTCCTTTTGCGGCCATCGCTGGATTGCAGCCGCCAAAATG	NM_009080/RIKEN|I730004G08	XM_213346.4
Rpl27 *	Ribosomal protein L27	1367561_at	14914.2	17966	1.25439	0.897607	1.08642	1.00261	CTCCTTTCCTTTCTGCTGGGTGCCGGCTGCCTGCTGTCGAGATG	CTTCTTTCCTTTTTGCTGGGTGCCTGCTGCTCGCAGTCGAAATGGGCAAGTTTATG	NM_011289/RIKEN|2810446A16	NM_022514.1/NW_047339.1	†
Rpl27a	Ribosomal protein L27a	1371344_at	17194.1	21054.7	1.23331	0.945549	1.07107	1.01669	CTCCCTTTTCCCTTTCTGCCACCGCCATG	CTCTTTCTTTTCTGCCACCGCCATG	NM_011975/RIKEN|2400004P05	NM_001106290.1
Rpl28 *	Ribosomal protein L28	1398830_at	14563.8	16016.1	1.2989	0.949402	1.07327	1.04213	CTTTCCGTCTCCGGCCGCCATAGGGAGAGGAGCCGCCGCCATG	CTTTCCGTCTCCGGCCGCCGCAGGGAGAGGAGTCGCCGCCATG	NM_009081/NA	NM_022697.2/NW_047555.2	†
Rpl29 *	Ribosomal protein L29	1367582_at	10886.7	13331.6	1.30165	0.93048	1.14006	0.957574	TTTCTCTTCCGGTCTCCGGCGCTGCGGGAGCCGCGGGTTACCGTGCAGACATG	TCTTCCGGTCCCAGGCGCTCGGGGAGCCGCGGCTTACCGTGCAGACATG	NM_009082/RIKEN|I1C0050G23	NM_017150.1
Rpl3 *	Ribosomal protein L3	1371300_at	17499	22330.6	1.21952	0.957987	1.05125	1.02193	CTCTATCTGCGGCGTGTGGCGGCGAGATG	CTCTATCGGCGGCGTGTGGCGGCGAGATG	NM_013762/RIKEN|I830030A12	NM_198753.1
Rpl30 *	Ribosomal protein L30	1398774_at	13966.5	16881.8	1.21835	0.966471	1.01981	1.03825	CCTTTCTCGCTCCCCGGCCATCTTGGCGGCTGGTGTTGGTGAGTGAGCTCTGCGGGGTAAACGATTAGGCGGCTCGGGGAGCTCCGCTAGCTGGTGTTTGACGCTCTGGATTATAATCCTCTCTTCTGTCCTCTGTGTATGCTAGGTTGGGGGTTGTCCCGCACCTAAGGCAGGAAGATG	CCTTTCTCGCTCCCCGGCCATCTTGGCGTCTGATCTTGGTTGGGGCTTGTCCCGCACCTAAGGCAAGAGGATGGTGGCTGCAAAGAAGACGAAAAAGTCTCTGGAGTCAATCAACTCTCGGCTCCAACTTGTTATGAAAAGTGGAAAGTACGTGCTGGGGTACAAACAGACTCTGAAGATG	NM_009083/RIKEN|0710005E17	NM_022699.2
Rpl31 *	Ribosomal protein L31	1367634_at	15859.5	19903.9	1.26932	0.927873	1.05486	1.02133	CCTTTCCTACTTGGGCCCGGCAGAATG	CCTTTCCAACTTGGGCCCGGCAGAATG	NM_053257/RIKEN|2600017C16	NM_022506.3
Rpl32 *	Ribosomal protein L32	1384548_at	15480.9	19917	1.29479	0.905152	1.12087	0.935785	CTTCTTCCTCGGCGCTGCCTACGAGGTGGCTGCCATCTGTTTTACGGCATCATG	CTTCTTCCTCGGCGCTGCCTGCGAGGTGGCTGCCATCTGTTTTGCGGCATCATG	NM_172086/RIKEN|0610008N24	hmm28780	#
Rpl34 *	Ribosomal protein L34	1371761_at	13240.4	16068.4	1.31743	0.94614	1.1338	1.00897	CCCTTCCTTTTCCTCTTCCGGGGACGGTGCTCAGAGGATG	CCCTTCCTTTTCCTCTTCCGGGGACGGTGCTTAGAGGCACTCAGGATG	NM_026724/NA	NM_001108567.2
Rpl35 *	Ribosomal protein L35	1388372_at	11004.1	13215.5	1.4121	0.967508	1.12674	1.02928	CTCTTTCTCTCGAACCAGGCTGCTTCAGCCGTGAACAACGCCGAAATG	CTCTTTCTCTCGAACCGGGCGGCCTCATCCGCGAACAGCGCAGCAATG	NM_025592/RIKEN|2410039E09	NM_212511.1/NW_047653.1	†
Rpl35a *	Ribosomal protein L35a	1398760_at	10749.6	14919	1.35311	0.935531	1.20332	0.956543	CTCTTTCCGCCATCTTGGCGCCTGTGGAGGCCTGCTGGGAACAGGACTTCTAACAGCAAGTATG	CTCTTTCCGCCATCTTGGCGTCTTTGGAGGCCTGCTGGGAACAGGACTTCTAAAAAAACAAGTATG	NM_021338/RIKEN|B230378J02	ENSRNOT00000059047/NW_047356.1	#
Rpl36	Ribosomal protein L36	1398301_at	664.289	682.965	1.02692	1.03189	1.08614	1.01754	CTTCCTGTCCCGGCCGCCATCGGAGAGCATCAGCCATG	CTTCCTGTCCGGCCGCCATCGGAAAGCTGCAGCCATG	NM_018730/RIKEN|1010001F03	NM_022504.1/NW_001084879.1	†
Rpl36a *	Ribosomal protein L36a	1371573_at, 1398770_at	7984, 8525	11012, 7595	1.31747	0.919048	1.02886	0.951784	CTCTCTCTTTCCGAGCTGCTAGCGCTCCTGCGAACATG	CCTCTCTCTTTCTGAGCTGGTAGCGCTCCTGCAAACATG	NM_019865/RIKEN|2700067M10	NM_001128065.1
Rpl37	Ribosomal protein L37	1398789_at	13067.8	17386.5	1.2287	0.92909	1.14548	0.941051	CTCTTTGGCCTCGCCGGTAGAAGCAAGATG	CTCTTTGGCCTCGCCGGTAGAAGCAAGATG	NM_026069/RIKEN|3110005M08	NM_031106.1/NW_047620.2	†
Rpl37a	Ribosomal protein L37a	1371504_at	10194.2	15019	1.62919	0.90644	1.18162	0.982078	CCCTTCCTCTTCGGACTTGGGCTTGGGTTCCGGCGACATG	CTCTTCCTCTTCGGGCTTGGGCTTCGGTTCCGGCGACATG	NM_009084/RIKEN|I830052D11	NM_001108801.1
Rpl38	Ribosomal protein L38	1375632_at	14066.9	14601.6	1.16313	0.936575	1.00888	0.97896	CTTTCCCCGTTCTCTTCGGTTCTCATCGCTGTGCGGACGCCAGAGCCGAGCCCGCGTCGCCATG	CTTTTTCCGTTGTTCGGTGCTCGCTCCTGTGCTGACGCCAGAGCCGAGCGCCCGTCGCCATG	NM_023372/RIKEN|0610025G13	XM_001071665.1
Rpl39 *	Ribosomal protein L39	1367934_at	545.721	785.223	0.793649	1.12665	1.03014	0.989082	CTTTCTCTTCTCCATTCCTCCGCCATCGTGCGCGCTATTCTTGATTCGGCTTCTCGCCATG	TTTCTCTTCTCCTTTCCTCCGCCATCGTGCGCTCTGCGCCTGATTCAGATCCTCGCCATG	NM_026055/RIKEN|1600021G09	NM_012875.1/NW_048033.1	†
Rpl4 *	Ribosomal protein L4	1398749_at	10464.7	14655.1	1.33314	0.93611	1.13388	1.02222	CCTTTTCCTGTGGTGAGCAGTCCGGGTAGAGAGAGAGCGTGGCCTTTCTCCTCTCCCCGTTCATG	CCTTTTCCTGTGGGAGCAGCCGGGTAGAGAGGAGCGTGGCCTTCTCCTCTCCCCGCCATG	NM_024212/RIKEN|E430002N24	NM_022510.1/NW_047799.2	†
Rpl41	Ribosomal protein L41	1370866_at	11708.5	14985.6	1.17995	0.96925	0.95443	1.06501	CCCTCTCGGTCTTAGCGCCATCTTCCTTGAGACTCCTGCGCCATG	CTCTCTCGGTCTTAGCGCCATCTTCCTTGAGACTCCTGCGCCATG	NM_018860/NA	NM_139083.1/NW_047773.2	†
Rpl5 *	Ribosomal protein L5	1398761_at	12941.2	18018.3	1.24314	0.952315	1.09447	1.00102	CTTTTTCCCCCTTAGCGCGGCCGACTCTGCAGGTCTGCGTGGAGCCGCGGTTGCGGGTCTCTATTCCGCAGGATG	CTTTTTCCCCCTAGCGCGGCCGACTCTGCAGGTCTGCGTGGAGCCGCAGTTGCGGGTCTCTGTTCCGCAGGATG	NM_016980/RIKEN|I830067I12	NM_031099.1
Rpl6 *	Ribosomal protein L6	1367567_at	15034.1	18752.9	1.23926	0.975338	1.08843	1.02482	CTCTTTCCCGTCTTGCAAGATG	CTCTTTCCCGTCTTGCAAGATG	NM_011290/RIKEN|I830011I22	NM_053971.1
Rpl7 *	Ribosomal protein L7	1398917_at	13696.2	18289.4	1.29738	0.933391	1.08803	0.9652	CTTTCTCTCTTCTTTTCCGGCTGGAACCATG	CTTCCTCTCTTTTTCCGGCTGGAACCATG	NM_011291/RIKEN|4933436A11	XM_216318.3
Rpl7a *	Ribosomal protein L7a	1371297_at	17026.7	20694.6	1.24306	0.935918	1.07061	1.04237	CTTTCTTTCTCCAGCAGCCGAGCAAGATG	CTTTCTCTCTCCTCCAGCCGAGCAAGATG	NM_013721/RIKEN|2700055M03	hmm177828	#
Rpl7l1	Ribosomal protein L7-like 1	1389013_at	2651.03	2052.95	1.02295	0.972008	1.04753	1.00877	CGCAGTAGCTGAAGCACCGGAAAGATG	CTGGAGCACTGGGAAGATG	NM_025433/RIKEN|G430095F17	XM_228615.4
Rpl8 *	Ribosomal protein L8	1371305_at	12381.2	14361.2	1.26887	0.947782	1.07312	1.00235	CTCTTTCGGCCTTGCTTGCCGGCAGACTCGCCGCCATG	CTCTTTTGGCCTTGCTTGCCGGCAGACTCGCCGCCATG	NM_012053/RIKEN|I730056L04	NM_001034916.2/NW_047780.1
Rpl9 *	Ribosomal protein L9	1371301_at	16687.2	22099.9	1.26548	0.905466	1.07658	0.997212	CTCTCTTTGCCCCATCTACTGCGAGGATG	CTCTTTGCCCCATCTACTGCGAGAATG	NM_011292/RIKEN|E430005G08	NM_001007598.2
Rplp1 *	Ribosomal protein, large, P1	1371307_at	13493.1	19822.5	1.22275	0.94462	1.06426	1.02028	CTTTTCCTCAGCTGCCGCCAAGGTGCTCGGTCCTTCCGAGGAAGCTAAGGCCGCGTTGGGGTGAGGCCCTCACTTCATCCGGCGACTAGCACCGTGCCGGCAGTCTACAGCATG	CCTTTCCTCAGCTGCCGCCAAGGTGCTCGGTCCTTCCGAGGAAGCTAAGGCCGCGTTGAGGTGAGGCCCTCACTTCATCCGGCGACTAGCACCGTGCCGGCAGTCCACAACATG	NM_018853/RIKEN|1810048O17	NM_001007604.1
Rplp2 *	Ribosomal protein, large P2	1371340_at	12373.3	14524.5	1.30398	0.956013	1.08936	1.02355	CTTCCTTTCGCCGCCGGACGCCGCCGAGGTCGCACGCGTGAGGTCTGTCCCCCGCAGCCGACATG	CCTTTCGCCGCCGGACGCCGCCGAGGTCGCACGCGTGAGGTCTGTCCACCGCAACCGACATG	NM_026020/RIKEN|2700077J19	NM_001030021.1/NW_047563.2	†
Rps10 *	Ribosomal protein S10	1386868_at	10699.6	11394.4	1.27731	1.03225	1.04583	1.09176	CCCTTCCTTTCCAGCCTCCGCCTCGGACCCTGCAGCCGCCGCGATG	CTTTCCAGCCTCCGCCTCGGACCCTGCAGCCGCCGCGATG	NM_025963/RIKEN|9130202G18	NM_031109.1/NW_047597.1	†
Rps11 *	Ribosomal protein S11	1367630_at	12567.2	14958.5	1.34721	0.91969	1.10209	1.0081	CTTTTCTCCGGCGGCCGGGAAGATG	CTTTTTCTCAGGCTGCCGGGAAGATG	NM_013725/RIKEN|1500004H08	NM_031110.1/NW_047558.2	†
Rps12 *	Ribosomal protein S12	1367640_at	14107.4	19632.8	1.30912	0.918507	1.14061	0.985617	CCTTTTTTTCCCCTGCCGCCGCCGACTTGCGCGGAGGCGGAAGCTCGGGTGCGTTCAAGATTCGGCGTCACCCGTGATTCACCGCCATG	CCTTTTCCCCTGCCGCCGCCAAGTTCCGCGGAGGCGGAAGCTCGGGTGCGTTCAAGATTCGGCGTCACCCGTAATCCACCGCCATG	NM_011295/RIKEN|I1C0027A19	NM_031709.3
Rps13 *	Ribosomal protein S13	1398872_at	12406.8	14347.9	1.22721	0.948863	1.0747	0.985092	CTCTCTTTGCTGCCAGACCTCCGCCATCATG	CTCTCTTTGCTTCCAGACCTCCGCCATCATG	NM_026533/RIKEN|2700056G11	NM_130432.2
Rps14 *	Ribosomal protein S14	1368211_at	15261.8	19723.7	1.26944	0.918336	1.07076	0.984097	CTCTCTCTTTCCGGTGGAGGAGTCTGGAGACGACGATCAGAAATG	CTTTCCGGTGGAGGAGTCTGGAGACGACGTTCAGAAATG	NM_020600/RIKEN|E430024I07	NM_022672.1
Rps15 *	Ribosomal protein S15	1386874_at	10445.1	13061.9	1.29648	0.930001	1.05957	1.04626	CTTTTCCGAGTAACCGCCAAGATG	CTTTTCCCAGCAGCCGCCAAGATG	NM_009091/RIKEN|I730022O16	NM_017151.2
Rps15a *	Ribosomal protein S15a	1398775_at	15244.7	19085.4	1.16298	0.966026	1.08647	0.947849	CTCTTTCTGCCATCTTCCCTCGCCGCCACCATGGTGCGAATG	CTCTTTCTGCCATCTTCTCTCACCGTCACCATGGTGCGAATG	NM_170669/RIKEN|2700096I22	NM_053982.1/NW_047562.2	†
Rps16 *	Ribosomal protein S16	1371318_at	12846.4	16946	1.2964	0.885143	1.11213	0.970962	CCCTTTTCCGGTCGCGGCGCTGCGCGGTGTGGAGCTCGTGCTTGTGCTCGGAGCTATG	CTTTCCTTTTCCGGTGGCGGCGCGGCGCGGTGAGGAGCTCGTGTTCATACTTGTAGCTATG	NM_013647/RIKEN|2410039G10	XM_341815.3	†
Rps17 *	Ribosomal protein S17	1367645_at	17318.9	20585.9	1.18303	0.932822	1.03115	0.979383	TTTCCTCTTTTACCGAGACCCGCCAACATG	CCTCTTTTACCGAGACCCGTCAACATG	NM_009092/RIKEN|1810074P02	NM_017152.1
Rps18 *	Ribosomal protein S18	1388296_at	14887.4	18119.1	1.25631	0.932576	1.03246	1.03168	CTCTCTTCCACAGGAGGCCTACACGCCGCCGTCTGTGCCGCCGCCATG	CTCTCTTCCACAGGAGGCCTACACGCCGCCGCTTGTGCCGCCGCCATG	NM_011296/RIKEN|I420020A07	NM_213557.1
Rps19 *	Ribosomal protein S19	1371377_at	13952.6	19231.8	1.32124	0.909611	1.12505	0.989757	CTTTCCCCTGGCTGGCAGCGCGCAGGCCGCACGATG	TTCCCTTTCCCCTGGCTGGCAGCGCGGAGGCCGCACGATG	NM_023133/RIKEN|2610319E19	NM_001037346.2
Rps2	Ribosomal protein S2	1375219_a_at	17527.9	22480.8	1.21108	0.964982	1.01852	1.02563	CTTCTTCTTCTTCTTCGGGAGAACACCAAATG	CTCTTCTTTTTCTTCGGGAAAACACCAAATG	NM_008503/RIKEN|2700043F04	NM_031838.3/NW_047334.2	†
Rps20 *	Ribosomal protein S20	1371295_at	12200.6	16101.6	1.36025	0.925191	1.11523	0.982657	CTCCTTTCTGAGCCCCGGCGGTGCGCGCTACGGAGCTCGGCCAGCCTGCTCCGTCCTGACTCACCGCTGTTCGCTCCTGCTGAGGAACAAGTCGGTCAGGAAGCCGCGCCTCAGCCATG	CTTTCCGAGACCTGTGGTGCGTGCTGTGGAGCCTTGTCAAGTCTGCTCTGTCCTGACTCACCGCTGTTCGCTCCTGCTGAGGAACAAGTCGGTCAGGAAGCTACGCCTCAGCCATG	NM_026147/RIKEN|4632426K06	NM_001007603.1
Rps21 *	Ribosomal protein S21	1398852_at	15037.3	17747.1	1.23473	0.897916	1.07062	0.933211	CTTTCTGCGCTCTCGCTGGACAAGTGAGCAGGGACGGCCTCAGGATG	CTTCCTTTCTGTGTTCTCCGTAGACCCGTGAGCAGGGACGGCCTCGGTATG	NM_025587/RIKEN|2410038O21	NM_031111.1/NW_047666.1	†
Rps23 *	Ribosomal protein S23	1370242_at	19085.2	22493.1	1.27465	0.977948	1.09504	1.02321	CTCCTCTCTCCTTTTTCTCTTGGGCCCGTGGCGCCGGCAAGATG	TCTCTTCTCTCTTTCTCTCGGGCCCGTGGCGCCGGCAAGATG	NM_024175/RIKEN|2700086E01	NM_078617.2
Rps24 *	Ribosomal protein S24	1369966_a_at	13412.3	17063.9	1.31593	0.951527	1.10996	1.04947	CTCTTTTCCTCCTCTCCAGCTCCGGCGCCGTAGCCATCATG	TCCTCCTTTACAGCTCGGGCACCGTAGCCATCATG	NM_207635/RIKEN|C430002O12	NM_031112.1
Rps25 *	Ribosomal protein S25	1388313_at	5089.6	6886.37	1.29642	0.836441	1.09551	0.912769	CTTTTTTTTCCGACATCTTAGCGAGGCTGCTGTGGTCTACACGACTCTCTGAGCTTCGCCATG	CTTTTTTTCCGACATCTTAGTGTGGCTGCAGTGGTCCACACTACTCTCTGAGTTTCGCCATG	NM_024266/RIKEN|2810009D21	NM_001005528.1/NW_047799.2	†
Rps26 *	Ribosomal protein S26	1367596_at	12953.7	16663.9	1.32843	0.925219	1.17935	0.991827	CTCTTTCGAGTCTTGGCTCCAAGATG	CTCTTTCGAGTCTTGGCTCCAATATG	NM_013765/RIKEN|0610006E19	NM_013224.1
Rps27	Ribosomal protein S27	1367717_at	15952	22437.7	1.25933	0.947201	1.09014	0.980286	CTCCTTTCCGGCGGTGACGACCTCCCTACGAGAACATG	CCTTTCCGGCGGTGACGACCTCCCTACGAGAACATG	NM_027015/RIKEN|E430012K23	NM_053597.3
Rps28	Ribosomal protein S28	1388481_at	13827.4	16272.6	1.24602	0.890997	1.0374	0.959639	CTCTCCGCCAGATCGCCGCCATCATG	CTCCTCTCCGCTAGATCTCCGCCATCATG	NM_016844/RIKEN|0610042M03	NM_001105730.1
Rps29	Ribosomal protein S29	1387890_at	16446	21694	1.1752	0.968434	1.03084	1.03397	CTTTCTCCTCGTTGGGCGTCTGAAGGCAAGATG	TTCCTTTTTCCTCCTTGGGCGTCTGAAGGCAAGATG	NM_009093/RIKEN|2700023N07	NM_012876.1
Rps3 *	Ribosomal protein S3	1371299_at	12238.7	14579.4	1.33244	0.955083	1.10094	1.07732	CCTTTCCTTTCAGCGGCGCGCGGCTGCAAGATG	CCTTTCCTTTCAGCGGCGCGCGGCAGCAAGATG	NM_012052/RIKEN|C530001F06	NM_001009239.1/NW_047561.1	†
Rps3a *	Ribosomal protein S3a	1367606_at	15549.8	21015	1.23495	0.947227	1.09741	0.984795	CCCTTTTGGCTCTCCGGTCGGCACCATG	CCTTTTGGCTCTCAGAGCGGCACCATG	NM_016959/RIKEN|I420030N20	NM_017153.1
Rps4x *	Ribosomal protein S4, X-linked	1371308_at	14849.8	20060.1	1.19506	0.915644	1.08149	0.996192	CTCTTTCCGTTCCTAGCGCAGCCATG	CTCTTTCCGTTCCCAGCGCAGCCATG	NM_009094/RIKEN|0610010B10	NM_001007600.1/NW_048043.1	†
Rps5 *	Ribosomal protein S5	1398882_at	13544.2	17808.7	1.27138	0.903182	1.09682	0.965945	CCTCTTCCTGTCTGTATCAGGGCGGCGCGTGGTCCACGCCGAGCGACTGAGAAGCCCAGTCTGCGCCCTCAGGATG	CCTCTTCCTGTCTGTGCCAGAACTGCGCGTGGTCCGCGCCGATCGACTGAGAAGCCCGGTTTGCGCTCTCAGAATG	NM_009095/NA	NM_001105722.1
Rps6 *	Ribosomal protein S6	1367573_at	16339.1	20515.7	1.2379	0.97513	1.08072	1.03588	CTCTTTTTCGTGACGCCTCCCAGGCGCTCGGCTGTGTCAAGATG	CTCTTTTTCGTGACGCCTCCTAGGCGGTCGGCTGTGTCAAG	NM_009096/RIKEN|I920079C04	NM_017160.1/NW_047715.1	†
Rps7 *	Ribosomal protein S7	1398751_at	10647.1	15663.3	1.35389	0.947067	1.09888	1.06155	CTCTTTCTAAGCCGGCGATCCGTCAGGGTGAAGCCATG	CTCTTTCTAAGCCGGCACTCCGTAAGGACGAAGCCATG	NM_011300/RIKEN|6820442A02	NM_001024280.1
Rps8 *	Ribosomal protein S8	1367597_at	17026.7	20076.7	1.25137	0.996811	1.04457	1.06483	CTCTTTCCAGCCAGCGCCGAGCGATG	CTCTTTCCAGCCAGCGCCGAGCGATG	NM_009098/RIKEN|2510039N06	NM_031706.1
Rps9 *	Ribosomal protein S9	1387888_at	13057	13949.2	1.29023	0.97496	1.10122	1.04557	CTCTCTTTGTCTCGGGCCTGAGTTCGTAGGCGCAGCCGGCCTAGCGAGGTCAACATG	TTTCTCTTTGTCACGGGCCTGAGTTTGTAGGCGCAGCGGGCCTAGCCTAGTCAACATG	NM_029767/NA	NM_031108.2
Rpsa *	Ribosomal protein SA	1367569_at, 1388244_s_at	9913, 9497	14338, 12951	1.23694	0.901176	1.25	0.96	CCTTTCGCGCTACCCGGGGACGGGTCCATACGGCGTTGTTCTTGATTCCCATCGTAACTTAAAGGGAAACTTACACAATG	CCTTTCCGCGCTACCCTGGAACGGGTCCGTACGGCGTTGTTCTTGGTTCCCATCGTAACTTAAAAGGGAAACTTACACAATG	NM_011029/RIKEN|5830488J06	NM_017138.1	†
Other established TOP mRNAs
Eif3e *	Eukaryotic translation initiation factor 3, subunit D	1371973_at	3820.22	3668.93	1.23	0.941411	1.12423	0.974056	CTTTCCCCCGGCAAGATG	CTTTCCCCCGGCAAGATG	NM_008366/RIKEN|0610012A16	NM_001011990.1/NW_047778.1	†
Eif3f *	Eukaryotic translation initiation factor 3, subunit E	1373040_at	5383.21	8255.66	1.28	0.947995	1.12744	0.979813	CTCTTTCTCGGCAAGATG	CTCTCTTTCTCGGCAAGATG	NM_025344/RIKEN|9330019A10	NM_001106292.1
Eif3h *	Eukaryotic translation initiation factor 3, subunit G	1388390_at	6074.85	5222.03	1.08834	0.952527	1.09235	0.971363	CTCTTTCTTCCTGTCTGGCTGGAAACATG	TCTTTCTTCCTGTCTGGCTGGAAACATG	NM_080635/RIKEN|5930417E14	NM_198751.1
Eef1b2 *	Eukaryotic translation elongation factor 1 beta 2	1388449_at	10252.5	13606.6	1.26859	0.978564	1.19416	1.03565	CCTTTTTTTCCTCAGCGCTGGCCGCGGCCTCCCGGCGCTCTCGTCCTCCGCCTTTGCACAGCTCCCCGTTCCAGCCTTCGCCATG	CCTTTTTCTCCCTCAGCGCTGGCCGCGGGCTTCTAGCGCTCTTTTCCTCCGCTCCCGGTTACAGTCGACGCCATG	NM_008143/RIKEN|4833440G13	NM_001108799.2
Gnb2l1 *	Guanine nucleotide binding protein (G protein), beta polypeptide 2 like 1	1367618_a_at	12420.7	15645.7	1.28833	0.967826	1.09449	1.03678	CTTTTTCTCCACAGGGTCGTGGTGGCAGCCGCTGTGGTGCTTGGCTCTCTGAGCTATCCGGTGCCATCCTTGTCGCTGCGGCGACCCTCGCATCAACTGCAGCCATG	CTTTTTCTCCGCAGGGTCGCGGTGGCAGCCGCTGCGGTGCTTGGCTCCCTAAGCTATCCGGTGCCATCCTTGTCGCTGCGGCGACACTCGCAACATCTGCAGCCATG	NM_008722/RIKEN|G730008D22	NM_130734.1/NC_005109.2
Npm1 *	Nucleophosmin 1	1399158_a_at	10083.5	9932.42	1.25589	1.00025	1.16124	0.987361	CCTTTCCTTGGCGTGATTCCGTCCTGCGCGTCTGTTCTGTGGAACAGGAGGCAGTTGTTTTCCGTCCGGCTTCTCCCACACCGAAGTGCGCGCCTCCACCTCATG	CCTTTCCTTGGCGTGATTCCGTCCTGCGTGTCTGTTCTGCGGAACAGTAGGCAGTTGTTTTCCGTCCGGCTTCTCTCACACTCAAGTGCGCGCCTCCACCTCATG	NM_008722/NA	NM_012992.3/NC_005109.2
Novel TOP mRNAs
Atg12	Autophagy-related 12 (yeast)	1397670_at	476.845	471.199	1.28463	1.02544	1.14829	1.1157	CTTCCGCCGCCGCCTCTCAGCAAGCAAAGATG	CTTCCGCCGTCGACGCTCAGCAAGCAAGATG	NM_026217/ri|1600009F03	NM_001038495/NC_005117
Atp5g2	ATP synthase, H+ transporting, mitochondrial F0 complex, subunit C2 (subunit 9)	1370207_at	7369.63	6039.27	1.25841	0.997508	1.08885	1.02422	CCCTCTCTGTCTTCTCTGCCCTGGGAGCAGCCCTCCTGCCTCGGCCCCTCACCCCTGAAAATG	CCCTCTCTGTCTTCTCTACCCTGGGAGCAGCTCTTCTGCCTTTGCCCCTCACCCCTGAAAAATG	NM_026468/ri|1810041M08	NM_133556/NC_005106
Ccnj	Cyclin J	1380997_at	181.706	201.821	1.52017	1.19517	1.09729	0.821113	CTTCCAGACTGAAGTTGCGGCGTCTGGCCGGGCGCACCTCCGGCTTCCATG	CTTCCAGACTGAAGTTGCGGCGTCTGGCTGGGCGCGCCTCCGGCTTCCATG	NM_172839/ri|K0C0018C05	NM_001106369/NC005100
Cnih	Cornichon homolog (Drosophila)	1388682_at	4769.9	4561.22	1.25163	1.01571	1.06933	1.02132	CTTTCTCCGCTGGCCCCGGCGCGCCCGGCAGCTCCTCCCCGGCCATG	CCTTTCTCCGCTGGCCCCGGCGCGCCCGGCAGCTCCTCCCCGGCCATG	NM_009919/ri|0610007J15	NM_001106029/005114
Gltscr2	Glioma tumor suppressor candidate region gene 2	1371471_at	2120.44	2339.13	1.28229	0.906557	1.18218	0.915546	CTTCCTTTAAGAAGATG	CTTCCTTTAAGAAGATG	NM_133831/ri|I920176G04	NM_207591/NC_005100
Naca	Nascent-polypeptide-associated complex alpha polypeptide	1371435_at	11005.8	11046.1	1.25488	0.961917	1.08935	0.999964	CTCTTTCTGCCGCCATCTTGGTTCCGTGATCTCCGCACAAAATG	CTCTCTTTCCACCGCCATCTTGGTTCCGTGTTCTCCGCACAAAATG	NM_013608/ri|I730023C04	NM_001105939/NC_005106
Pfdn5	Prefoldin 5	1398884_at	3287.32	2665.2	1.27571	0.899767	1.1278	0.946056	CTTCCTCTTCGGCAGTCCTCCTTCCCAACATG	CTTCCGCTTCGGCATTCCTCCTTCCCAACATG	NM_027044/ri|1190001O17	NM_001106794
Rbms2	RNA binding motif, single stranded interacting protein 2	1390032_at	1229.94	1663.47	1.26807	0.959074	1.15089	1.00323	CTCCCTCCCTTTCCTTCACTCTCTTCTTTCTCTCTCTCAGCTCCGTAACAGTAAAGAAAAAATG/GACTTCCTGTCCTGTTGGAAATGAAAGTTAGGAATTGGGGGTGGTAGCCGTGCACGTATTTATTCTGCAGCATGCCGGCACTGTCTGTTTCGTTATCACAGCAAAGCAGCCGCAGGAAAAACAGAGAGCAGAGCTTTGTTTTAGAGAGAGTCTGGGCTTGAGGTCTGTTGTGACAAAGACGGAGTTAATTTACTTCTGGAGAATGTGTGTGGCAGCAGTGGGAGGCCTGAGGAGGGGCTCTGAAGGCATTCAGTCTCCCTCCCTGTTCTAGGTGGATGGATAGGCTTCTTTGGTATCACTTGTAAGTTTTCTTTTCCTGTTCCAACTCCTCCTT…	CTCCCTCCCTTTCCTTCACTCTCTTCTTTCTCTCTCTCAGCTCCGTAACAGTAAAGAAAAAATG	NM_019711/ri|E330030P16	NM_001025403.1/NC_005106
Potential TOP mRNAs
Brpf1	Bromodomain and PHD finger containing, 1	1373353_at	457.833	473.768	1.26887	1.00674	1.1147	0.960556	CTCCCTAAATACAATATTCATATACATATATAT………	Not determined	NM_030178/ri|F830019C13
Ilk	Integrin linked kinase	1387777_at	4229.55	3784.79	1.35035	0.98374	1.09626	1.17937	AGTCCCCCGGAGAAGGCGCCTGCGGCCCGAGTCCCGGTGAGTGTGGGTAGCTCCGCGCCCTACCCCACGCTGTCTTGCAAACCCGTCTCTGCGATCTCTGCAGCAGTTCTGAGCCGGGGCCGCCGGTCCCCCGAGGCTTCCCCAGTCCCGGGGTCTCTGTGCCGGGACGCTGCTATG	GTTCCCCGGAGAAGCCGCCTGCGACCCGAGTCCCGGTGAGTGCGGGTAGTTCCGCGCCCTGTTCCATGCTGGTCTTGCAAACCTGTCTCTGCGATCTCTACAGTAGCTCTGAGCCGGGGCCGCCGGTTCCCCGAGACTTCCCCAGTCCCGGGGTCTCTGTGCCGGGACGCTGCTATG	NM_010562/ri|2610044H13	NM_133409/NC005100
Plekhh3	Pleckstrin homology domain containing, family H (with MyTH4 domain) member 3	1377384_at	238.011	236.625	1.40669	1.15253	0.933773	0.525145	AGTCCTTTTGCACCTCAGCGCTGGACACTGCCTCCTTCCGGCCCCCTTCTTTCCTCTCGTCACACCTCTTCTCTACCCAGTTCGGGTCGGAGTACCTCCAGTTTCTCAGATTCCCTGCTGCTCAGGCAACACTGCCTGCGCCCCCATTCCCAGGCTGCTCGCCCGGATG	AGTTCTCTTGCACCTCAGTGCTGGACACTGCCTCCTTCCGGCCCCCTTCTTTCCTCTCATCGCACCTCATCTCTACCGAGTTCTGGTCGGAGCACCTTCAGTTTCTCAGATTCCCTGCTGCTCCGGCAACGCTGCCCGCGCCCCCATTCCCAGGCTGCTCGCCCGGATG	NM_146030/NA	NM_001037202
Snrpd2	Small nuclear ribonucleoprotein D2	1371341_at	5280.87	4089.27	1.38142	0.942312	1.17454	1.05078	CCCTTCTCGCCCTGTACGCCAGAGGCGGGAGTGGTCTGCGAGCGAAACCTACACCATG	CTTCTCTTGCTGTGCTCCAAAGGCTAAAGCAACGCGCTTGGAGGCGGGAGTGATCTGCTAGCGAAACCTTCACCATG	NM_026943ri|E430004E09	NM_001109399
Zfp110	Zinc finger protein 110	1372593_at	235.256	360.288	1.27484	0.954023	1.19354	0.843814	CTTTCCGCAATCGTAGCGCTGCGTGAAAGCCCGTCGGGGGCAGCACCCATCTTCTGTTTTATTTGCAACCTCTGGAACCCAGTGTCGGCTTCGTTTGTGGCGCCACTTCTACGGACCCGGGAGAAGGTTTCGTCAGCATTCTGCCTACTCCTGGGAGAGAACATG	TCTTTCGCAGTCACTTGTAACGCTTCGTGAGAGTCCGTCGGACAGCACCCATCTTATGTTTTATTCGTAACTTCTGGAGCCTAGTGTCGGCTTTGTTAGTGACTCCACTTCTACGGACCCGGGAGAAGTTTCGTCAGCATTCTGCCTACTCGCGCGAGAGAACATTGAGGACAGTATG	NM_022981/NA	NM_001024775
				Mean value	1.26662	0.949797	1.09785	0.993085
