# Supplementary material for: Regulation of the cardiomyocyte transcriptome vs translatome by endothelin-1 and insulin: translational regulation of 5' terminal oligopyrimidine tract (TOP) mRNAs by insulin
Source: BMC Genomics. 2010 May 29;11:343. doi: 10.1186/1471-2164-11-343 (PMC2900265; doi:10.1186/1471-2164-11-343)
Supplement: Additional file 7 — Recruitment of probable non-TOP mRNAs to polysomes in cardiomyocytes in response to insulin (Microsoft Excel Spreadsheet). Neonatal rat cardiomyocytes exposed to insulin (50 mU/ml, 1 h) or left unstimulated (controls). Total and polysomal RNA were analysed using microarrays. Probesets corresponding to mRNAs with >1.25-fold increase in expression in polysomal RNA (but not total RNA) in response to insulin (FDR < 0.05, t-test with Benjamini -Hochberg false discovery rate correction) were identified. Mean raw fluorescence values are given for the controls with the mean fold change (n = 4) induced by insulin relative to controls. Mouse 5' UTR sequences up to and including the initiation codon are provided. Sequence identification used FANTOM3 and NCBI databases in addition to the database of transcriptional start sites (DBTSS). Presence (Y) or absence (N) of polypyrimidine or GC tracts, upstream open reading frames (uORFs), or 5' untranslated exons are indicated, in addition to GC content (%), UTR length and predicted minimum free energy (Mfe). [file 1471-2164-11-343-S7.XLS]

## Sheet: Sheet1
			Control	Control	Insulin	Insulin
Gene Symbol	Gene Title	Probeset	Polysomal RNA	Total RNA	Polysome RNA	Total RNA	Accession no./RIKEN clone	Polypyrimidine tract	uORFs	GC tracts	5' Untranslated exon	GC content (%)	Mfe (kcal/mol)	5' UTR length	5' UTR sequence
			(Raw values)	(Raw values)	(Relative to controls)	(Relative to controls)
mRNAs with polypyrimidine or GC tracts, or upstream initiation codons
Afg3l2	AFG3(ATPase family gene 3)-like 2 (yeast)	1375022_at	318.401	722.927	1.29077	0.920395	NM_027130/ri|D330034J01	N	N	Y	N	74	-97.4	175	GGAGCCTGGCGAGCACGCGTGGAGCGTGGGTTCGCGTTCTGTCGCGGGTCTCCTGCGCCGGTGGCGCGCAGTTTCCGAAGAACCGATAAGCTGCGGAAGCCGCGAAAGCTGCGGGCCGCCGATCGCCCGCCTCGGCTCCGTGCCTGCGCGCGCCCCAGAGCGGGCCGGGCCCACCATG					---
Alg13	Asparagine-linked glycosylation 13 homolog	1379422_at	410.414	332.143	1.2587	1.02996	NM_026247/ri|E430039H24	N	N	Y	N	64	Short	39	GACATCCGCTCCCGCAATTCCGAATCTGGAACCCGCGCGATG					---
Angpt1	Angiopoietin 1	1391428_at	214.571	386.736	1.33745	1.00809	NM_009640/ri|K0C0018C05	Y	Y	N	N	43	-141.5	516	AGCAGATCTGCTGCAGATAGGGTAGAGGAAAGGGGCTAGAATATGTACTCGCAGCTGACGCGGGCAGGCTCCACGCTGAACGGTTACAAAGAGAGGAAACAATAAATCTAAGCTACTATTGCAATAAATATCTCAAGTTTTAACGAAGGAAACTATCATTACAGTTAAAATTTTTTAAAGTAACGCTTTTTTAGAATAAAGCTAACAAATGGCTAGTTTTCTGTGGATCTTCTTCAAACGCTTTCTTTAACGGGGAAAGAGTCAAACAAGCAGTTTTACCTGAAATAAAGAACTAGTTTAAAGGTCAGAAGAGAAGAGCAAGCTTTGCAGGAGGCACGGAAGGCAAGCGCTGGCAGTACAATG					---
Anxa10	Annexin A10	1384253_at	467.82	507.612	1.27312	1.01122	NM_011922/ri|2210002J07	Y	N	N	N	45	-16.6	84	ATTCTGGCCTCATAGGGAACAACTCTGAAGCAGGACCTTTACTGAAATCCTGGTGATCTACCCTGGTTACTTCCTCTCTTGAAAATG					---
Azi2	5-azacytidine induced gene 2	1390960_at	241.628	287.826	1.43782	1.01247	NM_013727/ri|1300013I02	Y	Y	Y	N	69	-241.7	465	ACCCTATATAGTCTTCAGGTCCGGCTTCCGGTTTCGTCGCGCTGCGCTGGCACCCAGCCTGTGCGCAGCGGCGACACCTTTGTGGGCGGCGGGGCGTTCGTAGACCCTTCTAGAACCCTCTAGGCCTCGCCGCCCCTGAGCGGGGCAGCGGGCGCCGGCGACCCCGGAGTTGACGCGCGTGCTGCTGGGTAACGGGCCTGTTCCGGCGGCCCCGGGCCGCCCCTGCTCGGTTCCTCTGTGACCTCCAGGGCCCCTGACTGCGGGAGCCGCGGCGGAAGACATGGGACTCCCTCGGTGCACCTGTGACGGCCACCTTGACGGGGGAAGCGGTGGCGTCTTCGAGGAAACCGGAAGCCCGTGGTGACCCCTGGCGACCCGGTTTGTTTTCAGCCGGCTTCC…					---
Bnip2	BCL2/adenovirus E1B 19kDa interacting protein 2	1390637_at	643.236	807.584	1.29911	0.862002	NM_016787/ri|E330010L14	Y	N	Y	Y	68	-115.22	247	GACTGAATCCGGGTCAGCTGCAGCCGCCCGGACTGCAACTAAGATCGTCCGGGAAAAGCTGGGCCCCGTCTCCACAGCCGACCAAGGGCAGCGGGCTCTGCCCGGCGCCGCTTTCTGCGACCTGGCCGTCAGCCCCACGTCGCCGGCCTGGAGGGGCAAAGAGGACGAGGGGGCCGCGGCTTCCTCCGGGGACCTTGGCTGCCTGGATTGCCAGGAGCTGGAAGTTGACATTGAGTCTAGGCTGAGGATG					---
Capn7	Calpain7	1373111_at	1126.53	1381.26	1.26122	0.905998	NM_009796/ri|I920185K08	Y	N	Y	N	72	-102.6	210	GCGAGGGCTCCGAGCCCGGGCTGCTCGGAGCTCGCAGTCCTCCGGGCGGGTCTGAGGTAGTGGGGCTCCGTCATCTCTTCCGCCGCCCTCGAAAGTAAACTTTGCCACTCCACCCGCGGGGTCCCCAGTTCTCGCCGCAGTGCCTCCGGGCGTCGGGGTTCCGCGTCAGGGCCTGTCTGCCTCCCCCGGCGTGGGGCCTTGGGCGCCATG					---
Col4a3bp	Procollagen, type IV, alpha 3 (Goodpasture antigen) binding protein	1371893_at	1062.97	1632.88	1.25545	0.964727	NM_023420/ri|A230064K17	Y	Y	Y	N	70	-209	427	AAAAATAGTGGACCCGGCAGGAAGATGGCGGCTGTAGCGGAGGTGTGAGTGAGTGGATCTGGGTCTCTGCCGTTGGCTTGGCTCTTCCCGTCTTCCTCCCCTCCTCCCTCCCTGACTGAGGTTGGCATCTAGGGGGCCGAGTTCAGGTGGCGGCGCCGGGCGCAGCGCAGGGGTCACGGCCACGGCGGCTGACGGCTGGAAGGGCAGGCTTTCTTCGCCGCTCGTCCTCCTTCCCCGGTCCGCTCGGTGTCAGGCGCGGCGGCGGCGGCGCGGCGGGCGCGCTTCGTCCCTCTTCCTGTTCCCTCACTCCCCGGAGCGGGCTCTCTTGGCGGTGCCATCCCCCGACCCTTCACCCCAGGGACTAGGCGCCTGCACTGGCGCAGCTCGCGGAGCGGGGGC…					---
Dnalc4	Dynein, axonemal, light chain 4	1372514_s_at	848.496	665.579	1.37548	1.06509	NM_017470/ri|3010022K08	Y	Y	N	Y	65	-105.7	246	GACGGGACGGGACTTCCGTGATGGTTGCTAAGACACTCTGGCTCGCTCCTTGACAACCCTGGCGGGGGTGCGCTGGCTGTGGCCTCGGCTCCGGCCCCCGCGGGAGCAGCACCCCTTGGGGAAAGACATTTTCTGCTCCTGCCAAGTTGGCAAGGCCTGCTTCCCGAGCCCGTGGGGCGCTGTAACTGTTGGGCCCAGCACCTCCTGAAAGCCCTACTCTCCTCCTGAGGGCACGCTGGGAGGATCATG					---
Dtl	Denticleless homolog	1378507_at	185.088	254.124	1.30238	0.9673	NM_029766/ri|F630050P04	Y	N	N	Y	67	-55.01	122	GAGTGGCGGGAGTTGGAGGCGAAACCGCGCCGCGTTGTGGAGGGTGCAGACGGCGGCTCCTGTGGAACTTGGGGGCGATCTTCTCGGCGTTCCCCTCAGCTGAGCCTTCTCCTCAGGCCCAGATG					---
Edg3	Endothelial differentiation, sphingolipid G-protein-coupled receptor, 3	1376150_at	1209.61	1278.19	1.30816	0.878415	NM_010101/ri|D430018B13	Y	Y	N	Y	59	-115.28	326	GAGAGTCTGGGAGAACAAGTTCAGGGGCAGGCGACAAGGTCCGGGTGCTGAGCAAGGTGGCTGGACAAGCCTAGCGGGAGAGAAACCTGAGGCCACGAGCGACCTCCGGAGGAGCCCCTAGACGGGAGTCTTAGCTGAGACACGGCAGCATGCAACCAGCCCAGATGCGCCTTGCAGAACGAGAGCCTATTTTCAACACTCTTCCCGCAGTCGGGCCTGCACGCCTTCAGGAACCCACCACCACTCTCCCAATTGTTCCCTGAAATGAACGTTCCTGGCGCGCCCTCTCGTGGACTGTTGAAGTAACCATCTGTCTCTAGGAAGCCATG					---
Eef2k	Eukaryotic elongation factor-2 kinase	1387658_at	395.51	285.605	1.43238	1.12202	NM_007908/No complete clone	Y	N	Y	Y	70	-128	294	GGCAGCAGCCCCAACTCCAGCCCGTGCTCGGCTCCAGCGCTCCGACGTCTTCAGGCGCCCCACTGCGGCTGCGGGCCTGGCTCTCTGTCGCCTGCGCTTTGTACCGGGGATTCTCCTCCCTCCCTGCACCCTGGAGCGCCCGGCCGCCAGCCTTTGCCAGCTCCTTGGGATCCTTGCGGCCGTGGGCAGCAGCTGTCGCGCCTGCCACACTGTGGGAGGACCATCCTTGCTGCACGTGCGCAGTAACTCTGGCTGCACAGCGGAGCCCCCGGATAACACGGTCGCCCCCGCAACATG					---
Eif5a2	Eukaryotic translation initiation factor 5A2	1383867_at, 1393063_at	612, 223	487, 224	1.34777	1.09152	NM_177586/ri|9630038B20	Y	N	Y	Y	75	-64.1	139	GTGGCGGCCCCGCCCCGTCTCCTGGACCAGCCGCGGCCGCCAGCGCCGCCGCAGCCGCAGGGACCGGCGGACGCAGCAAAGGCGTGCGGTGCGGGGCCGGAAGTTCCCTCAGAAAAACCGCACATCTCCCCAGTCCACCATG					---
Ern1	Endoplasmic reticulum (ER) to nucleus signalling 1	1377213_at	356.74	549.554	1.25681	0.934816	NM_023913/ri|D130051J19	N	N	Y	N	73	-86	175	GGACACAAGGCACTTATAGGGCTGGGAATGGGGGTGTCGCCGCCGCCCAGTCAGCTCCGTGTCCACCGATCCTCCGCCGGTGCCGCGCTGTCGTTGCGGCGCCCCCGTCCAGCCCTCTGTTCGCGCGGGCTCCAGAACCGGCCGGCGGGGCCCGGAGTCAGGGCCACGTCCTGCCATG					---
Fbxl5	F-box and leucine-rich repeat protein 5	1372776_at	1786.2	1599.4	1.28832	1.04152	NM_178729/ri|A630016M09	N	Y	Y	N	79	-56.4	101	GGGCGCATGCGCAGGGGGGCGCGCCGCCTCTGCCCCGCGGCGAGGGTGTCTATGGAGAGGCGGCGGCCGCGGCTGCTGAGGCGGACGCTGAGGCAGTGGCGATG					---
Frs2	Fibroblast growth factor receptor substrate 2	1377661_at	639.553	647.91	1.33741	1.07656	NM_177798/No complete clone	Y	Y	N	Y	49	-130.1	391	CTGGAGAGAGGCCTTGTAGACACAGGCGCCGAGGCTCCGAGCAGGGGGTCAGGTCGCGGGGAGAGTGAGGAGCTCCGCGGCTGCCACCCCGCGCCCCTCGCAGCGCCTTCGCGCCGACGAAATGGCTACCAAGAAGTAAATGCCCAGACGTAATGGTGATGCAGGTGTCATGAAGTAAGATGCAGTATAGCATCCATCCAGATTAGGACAAAATTATATCTGTTTTTCTCAGAAAAGAATTCCAAAAGACTTTTTGAAGGAAGACATCATCGAGTTAAAGTACCAAACGAAGACCTGGTATTTTGAAATATGATTAATCTCCTGATGCAGCATCAGAGGCTAACAATATTAATGGCCAGATCTAGTGCTCACATGGTCTTCTGAAGAAGCCATG					---
Gadd45g	Growth arrest and DNA-damage-inducible 45 gamma	1388792_at	1899.05	1419.33	1.40115	1.04863	NM_011817/ri|1810009N08	Y	N	N	N	59	-28.7	109	AACCCAGGCACTCGCTGGTGGTGGGCGCGCATCGGACTCTGGGAATCTTTACCTGCGCTCGGGTTCCCTCCGCACTCTTTTGGATAACTTGCTGTTCGTGGATCGCACAATG					---
Glo1	Glyoxalase 1	1398990_at	1702.38	1178.96	1.29076	1.03104	NM_025374/ri|1300019A24	Y	N	N	N	65	-36.9	91	GGACTGCAAAGGCGTCCCCCGGGCCTTGTGGAGCGTGTGGTCCGCTGGCCTGTTTGCTACTAGGGCAGGTTGGTGATTCTCCAGGGCAGCCATG					---
Impdh2	Inosine 5-monophosphate dehydrogenase 2	1388629_at	4091.85	5456.34	1.26333	0.893865	NM_011830/ri|I920081O16	Y	N	Y	N	69	-43.2	99	GAGTTTATATTGGCGCGGTCCGGACGGCAGAGGCCTCTGCGGCGCGGTCCTCGGAGCGGCGCGGTTCTCGGAGCCACGCGTCTGTCTTCCTCCGTGGTCATG					---
Ing2	Inhibitor of growth family, member 2	1386129_at	246.603	185.151	1.29113	1.0031	NM_023503/ri|C630016P10	Y	N	Y	N	73	-232.6	383	GACTAGTCCTGTGAGACTCCGACAGGCACGGAGGCTGATAGAGAGGCGAGAAGGTAGCGAGGGGCTTGTCACGGGGATCCGGGCGACCGGGCAGCCCCGGTAGTGTCTGGGGAGTCCCCGGGGGGGACAGCCAGCGTCGCTGCCTGGGAGCCCCGGCGCCATCGGCCGCGGGGAACCCCGCTGCTCGCTCTCCTAGAGAGGGAGGGGGCCGGAGGGAGCCCCGGTCTCGCCCCGCCCCTGGGCTTGTTACCGCGGGGGCGGGGAGTAAGGGCTTCTTCTTGGGGGAGTGGAGATCGGGGGACTCGGCGGTGCCCTCTCGAGCGGCGGCCGTGTCCCCGCGGCGCCGGGCTGCCGAGCGGAGGAGCGGCGGTCGTGGCTGTTGCATG					---
Irf3	Interferon regulatory factor 3	1371560_at	293.328	439.047	1.35323	1.03408	NM_016849/ri|3110001G18	Y	Y	Y	Y	56	-156.08	409	GGGCATTTGAGGGAGTTAGGCCTGCTAAGCCGAAGTGCGCTCCGGGATTTCTTGACTTTATTTCGTCAATGTTGAGAAAAACTTTTTATATCTCAAAATATCGTTAGAAAAGGAAGTCCCAGCGCTCGGAGGCTTAGCTGACAAAGAAGGGGGTTGCGTGGCTGCGAGTCTCAGAACTACTGTTTGGGAGCCCCAAAACCACTGCTGGCACCCGCGCCGCACGGGCGCCCAATTCCTCCCCTGGTAGGTAACGCGGAAGAGCCGGGAGGGTGGCGGCCTCAGGGCGCAGGATCGGGCAAACCTGTCGCTCAGAAGCTCGGCTACCGAAAAGCAGAATGGCCACGCGTTGTAGACGGAAGCCTGCAGTCTCAGCATCCAGGCTGGAGGCAGTAAAGATTG…					---
Ldb3	LIM domain binding 3	1372737_at	1094.15	1232.4	1.41363	0.968925	NM_001039072/ri|9530030C23	Y	N	N	N	62	-32.6	90	GGCTATTCTTAGGAGCCTCCCAGGAGCTCTGCACAGCCTGGCCAGGCAGCAAGGAACGCAGCAGAGGAAGCCACCGCTGTCAGCACCAGTATG					---
Leng1	Leukocyte receptor cluster (LRC) member 1	1390365_at	206.707	160.619	1.26474	0.932104	NM_027203/NA	N	Y	N	N	54	-143	393	CGAATGCTACACTCTCAATTGAACCGTATTAATAAACAACAGTCAAGGCCGCTTTGCGTTTTGAAACCCCGTTCTGAAGCCTCGGACGGGGTTTGGGGAGGGGCCAGGTCCAAATCGGCCTGAAGAGCTAGGTTATGTCTGCTTAAAGGAATAGACAGGCAACAGCCTCATCAAGCAGCGTCCGGGGGTGGAGCAACTCAGGTTACAAATGCTTAGGATTGGCTGAGATGGAAGGCTCTCAGCCAATAATCTCTAAACAAGGCTAGGATGGGACGTGACAATTGGCCCAGAACCAATGCACGAGCAAGGGTGGAACCATGGGGCGGGAGCATCCTCGAGCCAATCGGAAGTGCTGAAGAGTGGGCCTGACAGTCCGAGGTCGGCACTGGAGCCATG					---
Macf1	Microtubule-actin crosslinking factor 1	1371940_at	699.792	2267.22	1.26989	0.86262	XM_001472723/No complete clone	Y	Y	N	N	45	-48.24	174	GAGGTTCAAGTAGGTAAAGACGTCAAGTCAAGTCAGTAGCAGGCAGAGCCAGGATCCTTGTGTGACTCTTGATCCTTTATTTTATTTTATCCTTCACATGTATTCTTTCTCTCTTCCAGATCCCTTCTCCCAGGACATCTGGTCCTTCCTGTAGCCACTCTTGCTTGGACCATG					---
Msi2	Musashi homolog 2	1390813_at	431.57	231.883	1.41832	1.17284	NM_054043/ri|C530025P12	N	N	Y	N	80	-67.8	139	GGAGCTTCGCAGCCGCCGGGCGGGGGGAGGAGGCGGGGGAGGAGGGACGGAGATCTGGGGCTCGGAGCCGGCCGCCGCTGCGCTCCGCTTCGCTGTGGGGCTCGGTGTGTCGGGGGTGGGGGGGCGGGGGGGCTCCGCTATG					---
Phtf2	Putative homeodomain transcription factor 2	1390647_at	663.114	756.002	1.31072	0.987762	NM_172992/ri|A630086N18	N	Y	Y	Y	69	-89.04	183	GGTGCGGGCGGCGCGAGCGGCGCGAGGGTGGAGGCAGCGCGCCGCCGGCGGCGGGGCTGTAGCTCTTTGGGCTCCAGCGGCGGCACTAGCCTTCGCGACTCTGCGCGTCTCCTAGCCGCTTCCCAGCGGCGCGGCGCCGGCGGCTACGCTTAAAATGACGAATGTGTGATCTCAATGGAATAAATG					---
Plekha8	Pleckstrin homology domain containing, family A (phosphoinositide binding specific) member 8	1390395_at	346.91	434.48	1.2867	1.00634	NM_001001335/ri|6330400G01	Y	Y	Y	M	72	-241	456	GAAACCCTGGCGTGGATTTGGTAGCGTGCGCACAGCGCAGTGAGCATGCGCGAGCGCGCCGGGGCGGGCGCTGTGGGCTCAGTGGCCGCAGGAAGGCGCCCGCGACCGCCGCCACAGGGGCCGCGCCTCCCGCGCCTCCCTCGCCTCTCTCTGGCGGCCGCTCTGCGGCGTCCACACCGACTGCGCCAGGCGCAGGCGCAGCCCCCGGGACCCGGAGCTGGTGCTCCCAGGCTGTCGCGGTGACCCCGCCCCCGGGCCCAGGATGTGAGGCCGGCCCGGCGTCCCCGCGGCGGGCCGGGGCGACGAGGGGCCCGCGGGTGCCATGGAGGGCGTGCTGTAAAGTGGACCAACTACCTGAGCGGTTGGCAGCCTCGATGGTTCCTTCTCTGTGGGGGAATA…					---
Ptpn21	Protein tyrosine phosphatase, non-receptor type 21	1368087_a_at	444.891	572.813	1.25478	1.02979	NM_011877/ri|2900073M23	Y	Y	N	M	56	-124.74	306	CTAGAGGAGGGGACTGGGAGAAGCGTGAACGGCGGCCCCCCGCTGCCCTTGCATTCATGGGCTTGCCCAGCTTTACCTGTCCTCTTTAACCAGGATGGTGTTTAAGGCCTCGCCCTTTTCTGTAGCGCTGGCGTGGATGCTGCCATCGCCTGGTCTTTGGAGACTCGGTTGCTTTTTAATGGCAGCAGCGGCTGTTGGGTGAACAACTACAGACTAAGAGTTTGTTTTGACGGGAGGGTTGCTTTTGCTTGGCGCCATCACTGCTGGATTGGTCCTTCCTGGCCCTTCCTCTGTTGAAGGGAGAAGATG					---
Rdh11	Retinol dehydrogenase 11 (all-trans/9-cis/11-cis)	1384875_at	183.534	263.924	1.30848	1.02213	NM_021557/ri|6820421N15	Y	N	N	N	53	-13.3	59	ATAAGTCCCGCTGTCCTCTTTAGAGCATCAACTTCAACTGCGCTTCGGTGGTGCTGAGATG					---
Rnf138	Ring finger protein 138	1382379_at	554.628	603.948	1.30411	1.03339	NM_207623/No complete clone	Y	Y	N	Y	73	-147.2	303	GCGGGCTGCGAGCCGCGCAATGTCGCAGACTGCGGCTCCGGGGGTGGGGGCTTCACGGTGCTGCACGAGCCTCACTCGGGCTTAGTCCCATGAGGCCTGCGCACCCCGGCACTGAAACCACGAGACGGCGCAGGACCACCGCTCTTCCGGCCCGTGACGGAGACCGAGCGTGAGGCGCGCCGGGGCTCAGGGCATCTGAGGGCCCTCTCCGGGCGTCGGGCTCAGGGCCGCCACCACCACCACTACTACCACCACCACCTCGGCTCCTGCCGGCGCCGTCGCCTCTCCCGCCCACCCCTCGCCATG					---
Sclt1	Sodium channel and clathrin linker 1	1379307_at	255.212	266.852	1.27968	1.05007	NM_001081411/NA	Y	Y	Y	N	67	-239.74	486	TCCAAGGAACGGTCTGGGGCACCGCTTTCAAAGTCGCAGGGCGGGCCGAGTGGACTCCGCGGCCGCTCCTGCTTTCCCGCGGCCCTGGCGTCGCCCCTCAGCCGGCGGGGACGCTGCCGCCCAGCCAGGCGCGTCGCAGGGTCATCCTCCCGCGCGGTCTGACGGGAACTCGGCGCCCTCCGGCCGCGCGCGGCTCCGCGGCCCTTCTCGTCCGGCCGGGTCCGGCCGAGCGCGGAACGGAGTCTGAGGCGCGTCGCCTGGGTTCCGCGGAGCGGCGGGCCGGGCTGCGCCGCCGCGTGAGTGGGATGCTGATGTCTCCGCGCCAGGGCTCGGCTGCCCCTGCGACCCCTTAGCTTTTTGTTTGCCCTCACAGCGGGAGGCTGCTTTTTTGTTGTTGTT…					---
Sfrs3	Splicing factor, arginine/serine-rich 3 (SRp20)	1374063_at	2447.82	2670.09	1.30069	1.08097	NM_013663/ri|2810017D11	Y	N	N	Y	58	-36.7	117	GGCCATTTCGTGACGCCGCGAGACCGAGAATCTGTAGGAGCAGAACCAGAGGGAAGCGGGTGGGCCTGTCGGAGCGTTAGGATTTGAGCTTGGGCCTTTTGAACCCAGGATCTCGAAATG					---
Sfrs5	Splicing factor, arginine/serine-rich 5	1368992_a_at	2389.53	3568.05	1.47926	0.977319	NM_001079695/ri|0610007A18	Y	Y	N	Y	58	-55.1	157	GGCGTCAGTTGTGGAGAGACTGTAGACGAGTTGGGTTCGTGTGTATGTGTGTTGTGTGTGTGTTTGTGTAGGGAGGCAGACAGCTCCGTCGCAGACTACGGACCTCTCCGGGGTCTCAGCCGCCAAAGACCCTGTCCGGAAACACTAGCCGGGCATCATG					---
Siah2	Seven in absentia 2	1387408_at	261.945	227.739	1.39123	0.999643	NM_009174/ri|A930023B20	Y	N	N	N	75	-321.2	569	GAGTTGCCCTTCTAGCTGGAGTCGGTGCGGGTCGGCGTAGGTCCCCTGGGAAGGGTCGGGAGACTCGGGCTACGTCCTCTCCCTGGGCTGCCGGCTTCCACTGTCGCAGAGAAGCGACCCCACGCGGCGGCGATCGACTCATTCAAGGGCTCCCAGCGAGGAAACCACTCGGGCGCTGCCAGCTGGGTCGGGCGGAGCTGCGCGGGCCGCAGGGTGGCTCTGCCAGTCCCTGAGTGCCGGGTCGGCCGCACACGTGTCTTAGCGTCACGTCCGCGCGCGCCCCCGGGGCTTGCGTCAGCTGCCGCTCCTGAAGCGAGTGGGCCAGGGCTCTGCGCACCAGAACGCCGCCGGAGGAGGGCACCGCACGGCCGCGAGCCCCGAGAGCGACGACCACTCCGG…					---
Slc25a33	Solute carrier family 25, member 33	1373282_at	308.177	252.606	1.2846	0.943254	NM_027460/NA	N	Y	Y	N	79	-136.5	212	GGCCGCGCGCTAGGCTCTCTGCCTAGCGGCTGGAAAGCGCCGCAGAGGCCGCTGACTGGCCGGGCGCGACGCCGCGGAGGGAGCCGGGCGCCTGGGCCTCCCGCGCGCATGGGCGCGTCGGCGGCTGCCTGAGGAAGGCAGCGAAGCCAGCGGAGCTCAAGACCTCGCGCGTCCCACGAGCGGCTGCGGCGGGCCGCGGAGCCGGCGCGGCCATG					---
Slc6a17	Solute carrier family 6 (neurotransmitter transporter), member 17	1384302_at	332.645	649.89	1.33181	0.965227	NM_172271/ri|A730001H12	Y	Y	Y	Y	73	-267.5	501	GAGGGTGGCCTTTCGGAAAGCGAGGGAACAGCGCGCGCCGCGCTCCGCCCAGCTCCGTTCCGCTCCGCAGAGCCGACGCGGACCGGGCACGGGGACGACGGCACTCGGCCGGGGCCTTCGCAGCCACGCGCTCCCTCCGCGGCGGGATCTGAGCCCCGGGGCGGCTCCCTAGAGCCCCGAGCGAGCGGAGGGCGGGAGCAGGGTTGGGACTCACGGCGACGGAGGGAGCGACAAGCCAGCTGAGTCGCGTGCGCCGGCGCGCGCAGCTCCAGGTCCCCCAGCCCCAGCTGGGGCCTGTCGCTGCCTGACTCCCCTTGCCCTCGGGAAGGACGGTGCACCCACGACCCGTCCGGGACCACGGCCACTCGGCGGAAATCCAGGGGCCGAGTCCGCGCGACG…					---
Ssbp2	Single-stranded DNA-binding protein 2	1392957_at	637.314	418.375	1.3546	1.02415	NM_024186/No complete clone	N	Y	N	N	68	-36.3	98	GGGTGGCTGCGTGGGTCGCCATGGGGACGGGGCTGTTCCCGGGGAGGCTGTGATGGGTTGACAGGTGCGTGACAGTGGGAGCTGCTCTCGGCACAAGCATG					---
Tmem71	Transmembrane protein 71	1392683_at	232.017	356.281	1.43645	0.838046	NM_172514 /NA	N	Y	N	Y	49	-114.1	360	AAGGCCCGTGAGACTAACTCCCAAGAATGACAAGCTATTCTATTCTTGGAAGCAGCTGAAAGATCCAGAGGCCCCTGACCACCAAATTGCCCTGTGAAAGTGGCAGAGACATGGTCATCTCCAACCAGAAGGGAAGACGGGGTGCTCTGTGGGAAGTCACTTCTGCACCTGTTGACATTCTGATGGGATTTTTCAGTTGAAGAACGGCTCGGTCCAGCTTTCTGCACTACCAACCACTGGGAAGCTTCGTATTTCAGTAACCCTCCTGTCATTTATCAGTCGGAAGAAGAGCCCGGGGACTCCCTGTGGAGGAATATAAAAAAAAAAATCTGTGAAGTTTGAACAAGCGGCCTTCTCAAGATG					---
Tollip	Toll interacting protein	1399052_at	1020.66	765.924	1.33431	1.00892	NM_023764/ri|C330017P21	Y	N	N	N	69	-53.9	120	GGACTGAAGAGCCGATTGCCTCGCGGGACAACGGTCGGCGACGCAGCTTGTGGTGGGAGCGGAAGAGCTCTCCCGGCGGGTCTCTGTGCAGTTGGCGAGGCAGAGGGCCGCCGCAGCACCATG					---
Trib1	Tribbles homolog 1 (Drosophila)	1391643_at	1357.12	1035.56	1.25566	0.991128	NM_144549/ri|4732420B02	Y	N	Y	N	63	-218.96	509	AGTGCGGCACACACACTCATAGTCGGTCACTCTCTCTCTCTCTCCTGGAGCGCGTCTCGCTCGCTCACACGCCTGGAGCCCAGGAGCGCGCAGGATTCCGAGCGGCGCGGAAAAGTTGTACCGGCTTTTACGCCAGACTAATTGCTTTGGGAAGTGCGTTTGCTCGGAGAAGCCGAGGAGCCTGTGGAATCCTGTCCTCGAGGCTCAACACCCGGGAACTCGGGCCGTCTCCACGTCCCGGACTATCCACAGCCTCGGCAACAATAGCGGCGGCCACCGCCAACGAGGCGCCCAGACCTGGTGCCTGTGGGGGTCTGGAGACCTTAGCCGGCCTCCCACCCTTGGACGCGTGGCCAACGTGGTTCTGGTGGACAACGCCAGCGTCCTGGAACGGCTCCT…					---
Xpo7	Exportin 7	1397312_at	236.079	261.157	1.33555	1.05878	NM_023045/ri|D430024F06	N	Y	N	N	77	-36.1	99	AGGCGCAGCGGCGACGGCGGCAGCAGCGGCGGCGGCGGCCCCGGCCGAGGTGCGCGCTGGTGGGGAGGGGGGGCCTGAGAGGAGCATGAATGGAGCAAAATG					---
Zc3h18	Zinc finger CCCH-type containing 18	1391455_at	300.188	326.294	1.32436	1.08671	NM_001029993/NA	N	Y	Y	Y	68	-81.5	199	AAGACGGCCGTCGCGGCCTGATGACGTTGCACAATGGCCGGCCCCCGCGGGTAGTGGAGCCCGTTTGTTCCGCCCGCGTCGTGCCCAAAGCCGGAGCCAGTGAGGAGCGAAAAGGCTGAGGAACGTCTCGTCCACGCTGCCCCCACCACAGCGGAGCCGTGGCCGCCTCCCGTCTTCGCGTTGAGATCTGTGGGTCCTGATG					---
Zfp597	Zinc finger protein 597	1385719_at	179.047	209.022	1.41612	1.16353	NM_001033159/No complete clone	Y	Y	N	N	60	-112.6	283	GGGGAGCATGGGAGCGTGGGAGTGTTGTGGTGGCCTCCGCCTCCTTTGTCGCGTCTCGGCTGGGCGTGGCTTCACGCTGCTTCTGCCGGGTTGGGCGAGGTTGTCGGTACTCCGGGGCTGGTGAGTGTGGCTGTTTCAGAGCTGTTTTGGAGAAAGAAGCCGTCAGCTCAGATTCTCAAAGGAGCTTGAGGGCGAAGTGGAAAGGCCTGGCAGCGGAGTTGGAGACTCTCCACTCGAAGTGTTGTCCAAACGTGGGGACTTAAGGAGCCCTTCCTTTCCCCAGATG					---
mRNAs with no obvious features in 5' UTR
Aard	Alanine and arginine rich domain containing protein	1370459_at	261.236	216.353	1.27674	0.923148	NM_175503/ri|B230381K07	N	N	N	N	58	-14.8	76	CCCCGACCCGATCGGCCTTAAAAAGCTCCAACTTGCAACCAAATCCCCAGTCGGAGCGCTGCAGAAAAGGACCACGATG					---
Alkbh	AlkB, alkylation repair homolog	1380448_at	1096.14	1078.55	1.3319	1.10445	NM_001102565/ri|G730039L06	N	N	N	N	69	Short	16	GGTTGGCAGCCTCGAGATG					---
Ccnl2	Cyclin L2	1389564_at	676.633	2048.34	1.43052	1.02175	NM_207678/ri|1810019L15	N	N	N	N		Short	37	TGACGGGAAGGGCCCGAGAAGAGTCGGCGGCACAAAATG					---
Imp4	IMP4, U3 small nucleolar ribonucleoprotein, homolog	1379407_at	234.306	171.91	1.2768	0.910403	NM_178601/ri|I830055D03	N	N	N	N	65	-26.6	75	GGAGGGCGGAAGTGATCACTGCGTGGTGCCAGCAGCGCCAGAAGAGTTGGGACTCGTGAGGGAGCGGCGCTCATCATG					---
Nr4a1	Nuclear receptor subfamily 4, group A, member 1	1386935_at	574.022	634.669	1.39223	1.08455	NM_010444/ri|F830206J04	N	N	N	Y	70	-53.01	128	GAGCCCCAGTGCAGGAGGCTGCGAAAGTTGGGGGAGTGTGCTAGAAGGACTGCGGAGCGGAGCGCACGCGGGACCAGGCTGCGACTGGGTCGCTGGTCCCGGCCACAGGGAGTGGGAGCCGGCTGGAGATG					---
Thoc4	THO complex 4	1383660_at	394.837	379.222	1.40264	1.02794	NM_011568/No complete clone	N	N	N	N	78	Short	27	GATCCGAGGCCCGAATCCGCGCCCGCCATG					---
