# Supplementary material for: Regulation of the cardiomyocyte transcriptome vs translatome by endothelin-1 and insulin: translational regulation of 5' terminal oligopyrimidine tract (TOP) mRNAs by insulin
Source: BMC Genomics. 2010 May 29;11:343. doi: 10.1186/1471-2164-11-343 (PMC2900265; doi:10.1186/1471-2164-11-343)
Supplement: Additional file 8 — Response of putative TOP mRNAs to insulin stimulation in cardiomyocytes (Microsoft Excel Spreadsheet). Neonatal rat cardiomyocytes were exposed to insulin (50 mU/ml, 1 h) or ET-1 (100 nM, 1 h) or left unstimulated (controls). Total and polysomal RNA prepared were analysed using Affymetrix rat genome 230 2.0 microarrays. Probesets corresponding to TOP mRNAs identified by Yameshita et al. (Nuclei Acids Res. (2008) 36:3707-3715) were identified and the microarray data mined for the cardiomyocyte response. Results are the mean fold change (n = 4) in response to insulin or ET-1 relative to controls. Mean raw fluorescence values are given for the controls. [file 1471-2164-11-343-S8.XLS]

## Sheet: Potential TOPS P or M ET v Ins 
			Control	Control	ET-1	ET-1	Insulin	Insulin
Gene Symbol	Gene Title	Probeset	Polysome RNA	Total RNA	Polysome RNA	Total RNA	Polysome RNA	Total RNA
			(Raw values)	(Raw values)	(Relative to control)	(Relative to control)	(Relative to control)	(Relative to control)
Anpep	Alanyl (membrane) aminopeptidase	1386938_at	583.379	1012.19	0.91	0.86	0.86	0.93
Aph1a	Anterior pharynx defective 1 homolog A (C. elegans)	1388885_at	2889.76	2290.95	0.95	0.96	0.9	1.06
Arf1	ADP-ribosylation factor 1	1367459_at	13457.1	9034.43	1	1.04	1.12	1
Arf1	ADP-ribosylation factor 1	1398817_at	5188.41	3374.05	0.98	1	0.94	0.96
Armcx2	Armadillo repeat containing, X-linked 2	1373156_at	1941.12	1751.28	1.01	0.89	1.04	1.07
Arpc1a	Actin related protein 2/3 complex, subunit 1A	1398779_at	1697.12	2116.81	0.98	0.97	1	0.95
Atp1a2	ATPase, Na+/K+ transporting, alpha 2 polypeptide	1386911_at	179.291	304.733	1	1.01	0.75	0.95
Atp1a3	ATPase, Na+/K+ transporting, alpha 3 polypeptide	1368701_at	205.866	456.427	1.14	1.07	0.87	0.91
Atp5a1	ATP synthase, H+ transporting, mitochondrial F1 complex, alpha subunit 1, cardiac muscle	1370378_at	8909.64	14237.3	0.96	0.99	0.89	0.92
Btf3	basic transcription factor 3	1371384_at	8369.62	7782.35	1.04	1.02	1.12	0.97
Bub3	Budding uninhibited by benzimidazoles 3 homolog (S. cerevisiae)	1372052_at	2694.62	2316.36	0.96	0.94	0.97	1
C1qbp	Complement component 1, q subcomponent binding protein	1398784_at	6769.88	7140.35	1.06	0.96	1.07	1.09
Camk2g	Calcium/calmodulin-dependent protein kinase II gamma	1369993_at	1030.46	772.213	0.9	1.02	0.95	1.12
Cav1	Caveolin 1, Caveolae protein	1370131_at	600.748	1233.03	1.36	1.3	0.92	0.96
Cav1	Caveolin 1, caveolae protein	1372111_at	6591.5	5455.93	1.2	1.16	0.95	0.9
Cav1	Caveolin 1, caveolae protein	1393281_at	3178.94	3500.49	1.33	1.25	0.88	0.93
Ccng1	Cyclin G1	1367764_at	8300.57	9699.24	1.01	0.98	1.08	0.94
Cct5	Chaperonin containing Tcp1, subunit 5 (epsilon)	1376570_at	5364.52	6890.38	0.94	0.94	1	0.87
Cct5	Chaperonin containing Tcp1, subunit 5 (epsilon)	1395508_at	3642.68	6268.71	0.96	0.9	0.93	0.86
Chchd3	Coiled-coil-helix-coiled-coil-helix domain containing 3	1389291_at	3403.18	2733.24	0.95	1.01	1.13	0.97
Chp	Calcium binding protein p22	1371469_at	2023.28	1172.52	1.07	1.13	0.99	1.11
Chp	Calcium binding protein p22	1387388_at	706.136	830.728	1.06	1.21	1.01	1.12
Clns1a	Chloride channel, nucleotide-sensitive, 1A	1367772_at	2587.9	1572.51	0.98	0.93	1.02	1.06
Clta	Clathrin, light chain (Lca)	1386875_a_at	9361.4	7613.72	1.03	1.02	1.11	1.01
Cops2	COP9 constitutive photomorphogenic homolog subunit 2 (Arabidopsis)	1373029_at	3710.57	3839.59	1.07	1.01	1.13	0.96
Cox4i1	Cytochrome c oxidase subunit IV isoform 1	1367607_at	15277.2	17010.6	1.07	1.03	1.18	0.93
Cox7a2l	Cytochrome c oxidase subunit VIIa polypeptide 2 like	1371337_at	6760.65	6248.79	1.09	0.97	1.24	0.94
Crtap	Cartilage associated protein	1371847_at	4479.87	2663.04	0.9	1.01	1.05	1.11
Cs	Citrate synthase	1369967_at	1355.73	2879.46	0.91	1.05	0.82	1.02
Cs	Citrate synthase	1375295_at	3637.43	6839.75	1	1.13	0.95	1.01
Cs	Citrate synthase	1384201_at	1089.13	2549.62	0.94	1.06	0.94	1.01
Csk	c-src tyrosine kinase	1371592_at	1431.5	1144.88	0.98	0.92	0.93	1.01
Dctn2	Dynactin 2	1371834_at	2676.46	2320.61	1.08	0.98	1.05	1.03
Ddx21	DEAD (Asp-Glu-Ala-Asp) box polypeptide 21	1375901_at	982.934	1767.98	1.03	1.03	0.93	1
Ddx21	DEAD (Asp-Glu-Ala-Asp) box polypeptide 21	1396187_at	428.827	968.514	0.85	1.11	0.9	1.13
Dnajb12	DnaJ (Hsp40) homolog, subfamily B, member 12	1374727_at	203.922	191.686	1.01	1.02	1.05	0.89
Dnajb12	DnaJ (Hsp40) homolog, subfamily B, member 12	1389487_at	208.757	214.66	1.18	1.15	1.07	1
Dstn	Destrin	1371375_at	12105.1	11475.8	1.04	1.04	1.07	0.94
Dstn	Destrin	1375881_at	7991.78	8207.94	1.05	1.11	1.03	0.99
Dym	Dymeclin	1373502_at	1041.03	980.802	1.09	0.86	1.09	0.92
Eef1g	Eukaryotic translation elongation factor 1 gamma	1388297_at	12231.8	17681.5	1.05	0.99	1.17	0.96
Eef2	Eukaryotic translation elongation factor 2	1370003_at	11443.1	14766.3	0.96	1.02	1.05	0.98
Eif2s3x	Eukaryotic translation initiation factor 2, subunit 3, structural gene X-linked	1393237_at	584.724	812.253	1.01	0.82	0.9	0.92
Eif2s3x	Eukaryotic translation initiation factor 2, subunit 3, structural gene X-linked	1397693_at	537.248	1351.73	1.13	1.17	0.99	1.01
Eif2s3x	Eukaryotic translation initiation factor 2, subunit 3, structural gene X-linked	1398936_at	2393.41	2762.49	1.09	0.82	1.18	0.87
Eif3e	Eukaryotic translation initiation factor 3, subunit E	1371973_at	5383.21	8255.66	1.12	0.97	1.23	0.95
Eif4a2	Eukaryotic translation initiation factor 4A2	1371642_at	4784.24	6689.82	1.06	0.88	1	1.02
Eif4a2	Eukaryotic translation initiation factor 4A2	1397697_at	73.5166	439.53	1.17	0.94	1.14	1.16
Elovl5	ELOVL family member 5, elongation of long chain fatty acids (yeast)	1387630_at	365.637	678.038	1.06	1.23	0.87	1.16
Emr1	EGF-like module containing, mucin-like, hormone receptor-like 1	1381311_at	144.103	222.493	0.96	0.87	0.87	0.86
Eno2	Enolase 2, gamma, neuronal	1370341_at	4526.72	3171.52	0.96	1.11	0.91	1.1
Epn2	Epsin 2	1371562_at	684.194	698.17	0.96	0.9	1.02	0.68
Epn2	Epsin 2	1387849_at	230.754	230.745	0.95	1.29	0.93	1.1
Epn2	Epsin 2	1392223_at	413.77	505.987	0.92	0.8	0.98	0.95
Ergic3	ERGIC and golgi 3	1372233_at	2008.9	1528.06	0.95	0.96	0.99	0.96
Fbl	Fibrillarin	1388528_at	3280.64	2046.46	0.92	0.91	0.91	0.93
Fmod	Fibromodulin	1367700_at	576.242	672.546	0.85	0.92	0.84	0.9
Fxr1	Fragile X mental retardation, autosomal homolog 1	1383236_at	468.573	863.477	0.99	0.86	0.89	0.88
Gapdh	Glyceraldehyde-3-phosphate dehydrogenase /// glyceraldehyde-3-phosphate dehydrogenase, pseudogene 2	1367557_s_at	18239.5	22427.7	1.02	1.01	1.11	0.92
Gapdh	Glyceraldehyde-3-phosphate dehydrogenase	AFFX_Rat_GAPDH_3_at	17475.8	20609.7	1.01	1.03	1.1	0.94
Gapdh	Glyceraldehyde-3-phosphate dehydrogenase	AFFX_Rat_GAPDH_5_at	15298	19860.4	1	1.02	1.04	0.94
Gapdh	Glyceraldehyde-3-phosphate dehydrogenase	AFFX_Rat_GAPDH_M_at	14528.5	17962.6	1	1.03	1.1	0.93
Garnl1	GTPase activating Rap/RanGAP domain-like 1	1390217_at	263.304	479.244	1.19	1.09	1.1	1.06
Gnai3	Guanine nucleotide binding protein (G protein), alpha inhibiting 3	1368029_at	3328.76	3317.21	1.07	1.02	1.13	1.06
Gnai3	Guanine nucleotide binding protein (G protein), alpha inhibiting 3	1368030_at	560.436	994.511	1.02	1.05	0.87	1.06
Gns	Glucosamine (N-acetyl)-6-sulfatase	1371894_at	2402.17	3057.32	1.01	0.91	0.98	0.91
Gns	Glucosamine (N-acetyl)-6-sulfatase	1394614_at	703.382	1150.41	0.97	1.18	0.95	1.16
Gns	Glucosamine (N-acetyl)-6-sulfatase	1395265_at	816.835	1450.5	1	0.97	0.99	0.97
Golph3l	Golgi phosphoprotein 3-like	1378352_at	480.081	356.202	0.8	0.81	0.87	1.01
Gpr56	G protein-coupled receptor 56	1371696_at	554.472	711.718	0.97	1	0.99	1.23
Grn	Granulin	1386893_at	7951.85	10751.5	0.9	1.05	0.94	0.98
Hadh	Hydroxyacyl-Coenzyme A dehydrogenase	1370237_at	2023.49	2317.23	0.99	0.95	0.99	0.94
Hadhb	Hydroxyacyl-Coenzyme A dehydrogenase/3-ketoacyl-Coenzyme A thiolase/enoyl-Coenzyme A hydratase (trifunctional protein), beta subunit	1367694_at	2819.91	6442.28	0.86	0.91	0.8	0.88
Hmga1	High mobility group AT-hook 1	1388309_at	3907.99	2356.96	1.26	1.43	1.2	1.08
Hnrnpa1	Heterogeneous nuclear ribonucleoprotein A1	1372693_at	601.332	823.174	0.74	0.75	0.97	0.88
Hnrnpa1	Heterogeneous nuclear ribonucleoprotein A1	1387872_at	2036.82	2416.52	1.06	0.91	1.11	0.95
Hnrnpf	Heterogeneous nuclear ribonucleoprotein F	1370844_at	2228.77	3081.64	1.09	1.01	1.2	1.01
Hnrnpul1	Heterogeneous nuclear ribonucleoprotein U-like 1	1399099_at	1989.1	1350.98	0.97	1.05	0.92	1.2
Hsd17b12	Hydroxysteroid (17-beta) dehydrogenase 12	1368051_at	1818	1792.4	0.96	0.96	0.99	0.98
Hsd17b4	Hydroxysteroid (17-beta) dehydrogenase 4	1367672_at	1171.89	1761.39	0.92	0.92	0.86	0.94
Hsp90ab1	Heat shock protein 90kDa alpha (cytosolic), class B member 1	1375335_at	4625.84	8742.78	1.04	1.09	0.97	0.97
Hsp90ab1	Heat shock protein 90kDa alpha (cytosolic), class B member 1	1375336_at	8025.53	11633.3	1	1	1.03	0.94
Hspd1	Heat shock protein 1 (chaperonin)	1386894_at	6811.91	10257	0.87	1.02	0.95	0.99
Hsph1	Heat shock 105kDa/110kDa protein 1	1385620_at	292.265	598.526	1.02	1.07	1.06	1.08
Hsph1	Heat shock 105kDa/110kDa protein 1	1388898_at	1267.94	1678.75	0.89	1.02	0.93	1.06
Igfbp5	Insulin-like growth factor binding protein 5	1370960_at	650.848	1017.37	0.92	0.97	0.94	1.18
Ilf3	Interleukin enhancer binding factor 3	1387366_at	276.496	410.675	0.98	0.96	0.96	1.01
Impdh2	IMP (inosine monophosphate) dehydrogenase 2	1388629_at	4091.85	5456.34	1.14	0.95	1.26	0.89
Ipo5	Importin 5	1373955_at	1805.86	3015	1.06	1.26	0.85	0.98
Ipo7	Importin 7	1375185_at	1323.05	2993.05	0.96	0.86	1.03	0.91
Irf2	Interferon regulatory factor 2	1398561_at	454.517	415.321	0.87	0.84	0.88	0.97
Kpna3	Karyopherin (importin) alpha 3	1373116_at	1017.08	1359.89	1	0.98	1.07	1.07
Laptm4b	Lysosomal protein transmembrane 4 beta	1388728_at	4969.3	4715.97	0.95	0.95	1.03	0.94
Lass5 /// Srrm2	LAG1 homolog, ceramide synthase 5 /// serine/arginine repetitive matrix 2	1371676_at	1226.27	1277.79	1.06	0.98	1.03	1.03
Lox	Lysyl oxidase	1368171_at	2591.87	4139.64	0.96	0.94	0.93	0.94
Lox	Lysyl oxidase	1368172_a_at	2133.75	2084.96	0.9	1.03	0.84	0.97
Lrrc1	Leucine rich repeat containing 1	1392901_at	452.147	441.754	0.97	0.97	1.04	0.88
Matr3	Matrin 3	1368151_at	1642.69	3306.4	0.89	0.98	0.89	1.01
Mfn1	Mitofusin 1	1371717_at	1258.49	1484.38	0.98	1.01	0.97	1.02
Mrpl30	Mitochondrial ribosomal protein L30	1398983_at	1139.7	841.23	0.96	0.94	1.04	0.91
Mrpl45	Mitochondrial ribosomal protein L45	1371790_at	2017.8	1583.69	0.97	0.98	1.03	1.04
Mrps27	Mitochondrial ribosomal protein S27	1393164_at	312.635	322.941	0.96	1	0.9	1
Nampt	Nicotinamide phosphoribosyltransferase	1389014_at	861.043	961.795	1.19	1.32	0.99	1.07
Nampt	Nicotinamide phosphoribosyltransferase	1396262_at	149.185	241.927	1.12	1.24	0.81	0.98
Nap1l1	Nucleosome assembly protein 1-like 1	1370826_at	4101.65	4762.46	1.05	1.05	1.16	1.03
Nap1l1	Nucleosome assembly protein 1-like 1	1371872_at	1874.21	2258.51	1.04	0.97	1.1	1.08
Nap1l1	Nucleosome assembly protein 1-like 1	1373473_a_at	1824.89	1859.27	1.21	1.08	1.16	1.05
Ncoa4	Nuclear receptor coactivator 4	1388549_at	2052.19	3470.42	0.92	0.95	0.89	1.01
Ndufb5	NADH dehydrogenase (ubiquinone) 1 beta subcomplex, 5	1388304_at	11049.9	9309.32	0.92	0.98	0.97	0.92
Ndufs2	NADH dehydrogenase (ubiquinone) Fe-S protein 2	1371482_at	3492.47	5350.71	0.85	1.05	0.88	0.96
Nfkb2	Nuclear factor of kappa light polypeptide gene enhancer in B-cells 2, p49/p100	1375989_a_at	627.326	786.75	1	0.97	0.96	0.94
Nmd3	NMD3 homolog (S. cerevisiae)	1393248_at	867.896	1297.09	1.01	0.98	0.9	0.99
Nme2	Non-metastatic cells 2, protein (NM23B) expressed in	1367766_at	14986.9	12689.1	0.96	1.03	1.11	0.98
Npc2	Niemann-Pick disease, type C2	1398892_at	8830.39	7202.34	1.04	1.03	1.16	1
Nrp1	Neuropilin 1	1370570_at	2638.87	4382.25	0.9	0.85	0.95	0.94
Nrp1	Neuropilin 1	1373577_at	1035.52	3043.52	0.97	0.86	0.93	0.87
Ola1	Obg-like ATPase 1	1388645_at	3559.51	3639.34	0.97	1	1.07	0.96
Oxct1	3-oxoacid CoA transferase 1	1371421_at	3071.93	5989.36	0.93	0.94	0.81	0.9
Pabpc1	Poly(A) binding protein, cytoplasmic 1	1369952_at	9308.64	18453.2	1.02	0.96	1.08	0.9
Paics	Phosphoribosylaminoimidazole carboxylase, phosphoribosylaminoimidazole succinocarboxamide synthetase	1387790_at	5008.84	4974.95	0.9	0.96	1.03	0.96
Papd4	PAP associated domain containing 4	1384352_at	518.211	513.507	1.02	0.99	0.99	1.01
Pbxip1	Pre-B-cell leukemia homeobox interacting protein 1	1379868_at	679.008	1261.03	0.91	0.89	0.88	0.88
Pfkm	Phosphofructokinase, muscle	1367864_at	1586.12	2190.67	0.95	0.95	0.9	0.89
Pfkm	Phosphofructokinase, muscle	1386961_at	403.657	727.307	0.97	0.99	0.82	0.89
Phb2	Prohibitin 2	1367463_at	6868.56	5328.08	0.98	0.95	1.04	0.91
Plp2	Proteolipid protein 2 (colonic epithelium-enriched)	1388393_at	5610.23	5588.62	1.1	0.95	1.05	0.95
Ppm1g	Protein phosphatase 1G (formerly 2C), magnesium-dependent, gamma isoform	1388514_at	1687.55	1433.95	0.96	0.92	1.01	1.19
Ppp2r1a	Protein phosphatase 2 (formerly 2A), regulatory subunit A, alpha isoform	1375245_at	4468.63	4959.82	0.99	1	0.89	0.97
Ppp2r1a	Protein phosphatase 2 (formerly 2A), regulatory subunit A, alpha isoform	1381024_at	1450.87	2454.91	1	1.06	0.87	0.98
Rab14	RAB14, member RAS oncogene family	1367884_at	4573.68	2825.14	1	0.99	1.05	0.99
Rab14	RAB14, member RAS oncogene family	1376796_at	1031.18	930.696	1.01	1.11	0.89	1.14
Rbm3	RNA binding motif (RNP1, RRM) protein 3	1371583_at	11633.6	11865.2	1.02	0.94	1.08	0.95
Rdx	Radixin	1375542_at	466.761	1138.93	1.03	1.02	1.03	0.96
Rdx	Radixin	1378287_at	737.703	1349.86	0.89	1.05	0.81	1.12
Rdx	Radixin	1383825_at	825.516	1347.18	0.96	0.97	1.02	0.95
Rdx	Radixin	1388619_at	1440.71	2670.61	0.97	0.98	0.99	1.05
Rdx	Radixin	1396207_at	468.376	1084.46	1.03	0.93	0.91	0.92
Scyl2	SCY1-like 2 (S. cerevisiae)	1373825_at	650.922	1175.48	1.14	0.96	1.19	1.02
Sec61a1	Sec61 alpha 1 subunit (S. cerevisiae)	1371368_at	2210.55	2977.12	0.91	1.01	0.98	1.03
Sec61a1	Sec61 alpha 1 subunit (S. cerevisiae)	1382615_at	965.251	1791.91	0.98	1.02	0.81	1.04
Sirt2	Sirtuin (silent mating type information regulation 2 homolog) 2 (S. cerevisiae)	1375413_at	3485.16	2250.39	1.08	1.08	1.11	1
Slc25a3	Solute carrier family 25 (mitochondrial carrier, phosphate carrier), member 3	1370277_at	16464.3	17835.8	1.03	1.07	1.17	0.99
Slc33a1	Solute carrier family 33 (acetyl-CoA transporter), member 1	1370134_at	519.678	796.361	1.02	0.95	1.07	1.01
Slc33a1	Solute carrier family 33 (acetyl-CoA transporter), member 1	1393216_at	540.559	760.876	0.96	0.87	1.02	0.94
Slc33a1	Solute carrier family 33 (acetyl-CoA transporter), member 1	1394304_at	311.311	549.389	1.11	0.83	0.92	0.9
Slc37a4	Solute carrier family 37 (glucose-6-phosphate transporter), member 4	1386960_at	1465.24	1241.18	1	0.87	0.98	0.94
Slc7a7	Solute carrier family 7 (cationic amino acid transporter, y+ system), member 7	1387808_at	307.839	301.221	1.08	1.07	1.13	1.11
Snx5	Sorting nexin 5	1372743_at	4169.45	3630.01	0.98	0.95	0.94	0.93
Sparcl1	SPARC-like 1 (hevin)	1386865_at	1001.16	1884.69	0.93	0.86	0.79	0.8
St13	Suppression of tumorigenicity 13	1398848_at	3831.38	3950.79	0.99	0.94	0.98	0.96
Stard3	StAR-related lipid transfer (START) domain containing 3	1398999_at	2129.85	1216.87	0.91	1.03	0.96	1.05
Stau1	Staufen RNA binding protein homolog 1 (Drosophila)	1387051_at	1926.35	2349.5	0.99	1.02	1	0.99
Tie1	Tyrosine kinase with immunoglobulin-like and EGF-like domains 1	1389324_at	737.448	655.275	0.99	0.97	0.86	0.96
Tmem30a	Transmembrane protein 30A	1373058_at	2294.68	3837.06	1.08	0.97	1.01	0.99
Tmem66	Transmembrane protein 66	1398879_at	2318.79	2162.48	1.08	1.01	1.07	1.07
Tnpo2	Transportin 2 (importin 3, karyopherin beta 2b)	1371707_at	1929.24	2049.62	0.94	0.89	0.95	0.9
Tpt1	Tumor protein, translationally-controlled 1	1367583_at	12305.5	17374.3	1.11	1.03	1.19	0.98
Trim28	Tripartite motif-containing 28	1372155_at	3702.76	4963.67	0.92	0.91	0.96	0.98
Tubb5	Tubulin, beta 5	1370290_at	4528.95	4890.36	0.86	0.92	0.93	0.97
Tubb5	Tubulin, beta 5	1387892_at	9667.41	12055.5	0.97	0.95	1.01	0.94
Uimc1	Ubiquitin interaction motif containing 1	1398995_at	1647.67	1195.5	0.96	0.99	0.94	1.06
Vcp	Valosin-containing protein	1367455_at	3524.67	6797.31	0.9	0.97	0.89	0.92
Vdac1	Voltage-dependent anion channel 1	1367706_at	7491.98	8344.86	0.96	1.04	1.03	0.96
Vdac1	Voltage-dependent anion channel 1	1386909_a_at	2885.57	3267.09	0.98	1.19	0.87	1.05
Vezt	Vezatin, adherens junctions transmembrane protein	1397600_at	125.586	137.401	0.92	0.95	0.93	1.06
Vim	Vimentin	1367574_at	13567.7	17441.8	1.05	1.09	1.11	0.97
Wdr6	WD repeat domain 6	1373399_at	837.791	1785.25	0.88	0.96	0.93	1.09
