# Supplementary material for: Regulation of the cardiomyocyte transcriptome vs translatome by endothelin-1 and insulin: translational regulation of 5' terminal oligopyrimidine tract (TOP) mRNAs by insulin
Source: BMC Genomics. 2010 May 29;11:343. doi: 10.1186/1471-2164-11-343 (PMC2900265; doi:10.1186/1471-2164-11-343)
Supplement: Additional file 9 — Recruitment of probable non-TOP mRNAs to polysomes in cardiomyocytes in response to ET-1 (Microsoft Excel Spreadsheet). Neonatal rat cardiomyocytes exposed to ET-1 (100 nM, 1 h) or left unstimulated (controls). Total and polysomal RNA were analysed using microarrays. Probesets corresponding to mRNAs with >1.25-fold increase in expression in polysomal RNA (but not total RNA) in response to ET-1 (FDR < 0.05, t-test with Benjamini -Hochberg false discovery rate correction) were identified. Mean raw fluorescence values are given for the controls with the mean fold change (n = 4) induced by insulin relative to controls. Mouse 5' UTR sequences up to and including the initiation codon are provided. Sequence identification used FANTOM3 and NCBI databases in addition to the database of transcriptional start sites (DBTSS). Presence (Y) or absence (N) of polypyrimidine or GC tracts, upstream open reading frames (uORFs), or 5' untranslated exons are indicated, in addition to GC content (%), UTR length and predicted minimum free energy (Mfe). [file 1471-2164-11-343-S9.XLS]

## Sheet: Sheet1
			Control	Control	ET-1	ET-1
Gene Symbol	Gene Title	Probeset	Polysomal RNA	Total RNA	Polysome RNA	Total RNA	Accession no./RIKEN clone	Polypyrimidine tract	uORFs	GC tracts	5' Untranslated exon	GC content (%)	Mfe (kcal/mol)	5' UTR length	5' UTR sequence
			(Raw values)	(Raw values)	(Relative to controls)	(Relative to controls)
Abca1	ATP-binding cassette, sub-family A (ABC1), member 1	1382431_at	416.147	1032.28	1.25445	0.871776	NM_013454.3/No complete clone	Y	Y	Y	Y	63	-143.2	320	AATTCCGAGGGCGAGCGAGCGGGCCGGGACCGGCAGAGCCCACTTCTCTCCGCGGCGCAGCGCAAAGCTGGGCAGGGGGCGCCGCGGGACCCGCGCAACCACAGCCGGCTTGGGGAGCTGCTCTGCTCCCTGTTTCCCCCCACTTTTTTCTTCCCCTTTCTGGAAGGGTTTGTGCAGGGGTAGGGAAAACAGACTCAAACAGCAAAGTGGAAAACAGTTAATGACCAGCCACAGAGTCACAGCTCTGTGCTCTGGCTGCTCCCTCCAGGGCTCTCGAGCCGCAGACGCAGGTCGCTGTGGGTGCCGGCTGTGGTGACATG					---
Afg3l2	AFG3(ATPase family gene 3)-like 2 (yeast)	1375022_at	318.401	722.927	1.41731	0.92629	NM_027130/ri|D330034J01	N	N	Y	N	74	-97.4	175	GGAGCCTGGCGAGCACGCGTGGAGCGTGGGTTCGCGTTCTGTCGCGGGTCTCCTGCGCCGGTGGCGCGCAGTTTCCGAAGAACCGATAAGCTGCGGAAGCCGCGAAAGCTGCGGGCCGCCGATCGCCCGCCTCGGCTCCGTGCCTGCGCGCGCCCCAGAGCGGGCCGGGCCCACCATG					---
Azi2	5-azacytidine induced gene 2	1390960_at	241.628	287.826	1.48425	1.07255	NM_013727/ri|1300013I02	Y	Y	Y	N	69	-241.7	465	ACCCTATATAGTCTTCAGGTCCGGCTTCCGGTTTCGTCGCGCTGCGCTGGCACCCAGCCTGTGCGCAGCGGCGACACCTTTGTGGGCGGCGGGGCGTTCGTAGACCCTTCTAGAACCCTCTAGGCCTCGCCGCCCCTGAGCGGGGCAGCGGGCGCCGGCGACCCCGGAGTTGACGCGCGTGCTGCTGGGTAACGGGCCTGTTCCGGCGGCCCCGGGCCGCCCCTGCTCGGTTCCTCTGTGACCTCCAGGGCCCCTGACTGCGGGAGCCGCGGCGGAAGACATGGGACTCCCTCGGTGCACCTGTGACGGCCACCTTGACGGGGGAAGCGGTGGCGTCTTCGAGGAAACCGGAAGCCCGTGGTGACCCCTGGCGACCCGGTTTGTTTTCAGCCGGCTTCC…					---
Ccnl2	Cyclin L2	1389564_at	676.633	2048.34	1.5123	1.07289	NM_207678/ri|1810019L15	N	N	N	N		Short	37	TGACGGGAAGGGCCCGAGAAGAGTCGGCGGCACAAAATG					---
Cflar	CASP8 and FADD-like apoptosis regulator	1368545_at	205.694	184.097	1.29774	1.01673	NM_207653.3/ri|I830077L21	Y	Y	Y	Y	55	-182.2	500	AGGATTGTGGAATTCAGCAATGGCCTCGATTCAGTTTTGGTGAAATGGCGGCCATTCTCATCTTCTCGGAGCCCTTCTCTTTGCTCACACTCGCGATTCTGCCCCCGCAAGAGTACTCTGGGGACGTCCTTATCGCTGGGAGAGAGCGGTCGCATCTCATTCCTGAACCTGTTGGGCTCGCTGGGCGCGTCACCTGGCTAGCAGCTTGGGCCAGCTCCGCAGGCTAACTTTCCTGGACGCCTACTGAAGAGTCTGCTCCTCTCTGTGTTCTTTCCAGTGTCTCGTTCGATCCAGTTTTCTGGTGGTCTCCAGCGAAGACAGGCGACAAAGCCGTTGTTGAGTGGGATGGGCCGGCGACCGCCCGGTAGTGTCTCTATTGCAAGAACTCTGAGAGAAATG…					---
Clk1	CDC-like kinase 1	1399022_at	446.992	1899.55	1.41303	1.08661	NM_001042634.1/ri|3830430K12	N	N	N	Y	49	-26.5	107	GACCATATTGTGTTGGGAGATCGTCGTAATCGTTTGCAGACTTCTCGCCGTCGCCTTGTAAGCTTTGTCTTCGCCTTGCAAGCTTTGTCTTCAGGGTTGGAAAGATG					---
Ddx27	DEAD (Asp-Glu-Ala-Asp) box polypeptide 27	1397551_at	232.708	399.23	1.25284	0.848837	NM_153065/ri|A230109E14	Y	N	Y	N	65	-12.4	48	TGGCGCGCCGCACTCGCTACGTCCGGAAGTGGCTGCTTCTTCAGCATG					---
Dnajb3	DnaJ (Hsp40) homolog, subfamily B, member 3	1390520_at	233.175	140.095	1.42609	1.10874	NM_008299.2/ri|1700007A04	N	N	Y	N	87	Short	31	GGCCGAGGCCGCGGGCCGGCCAGCCGCCATG					---
Eef2k	Eukaryotic elongation factor-2 kinase	1387658_at	395.51	285.605	1.37498	0.931411	NM_007908/No complete clone	Y	N	Y	Y	70	-128	294	GGCAGCAGCCCCAACTCCAGCCCGTGCTCGGCTCCAGCGCTCCGACGTCTTCAGGCGCCCCACTGCGGCTGCGGGCCTGGCTCTCTGTCGCCTGCGCTTTGTACCGGGGATTCTCCTCCCTCCCTGCACCCTGGAGCGCCCGGCCGCCAGCCTTTGCCAGCTCCTTGGGATCCTTGCGGCCGTGGGCAGCAGCTGTCGCGCCTGCCACACTGTGGGAGGACCATCCTTGCTGCACGTGCGCAGTAACTCTGGCTGCACAGCGGAGCCCCCGGATAACACGGTCGCCCCCGCAACATG					---
Fzd8	Frizzled homolog 8 (Drosophila)	1383721_at	353.591	787.615	1.39905	0.964283	NM_008058.2/No complete clone	Y	N	N	N	69	-24.3	67	CCTCACTGCAGAGCCCTCCTGCGCGCCGCCTAGAGAAGGAGGACTTGGGGTCCCAGCGCGCAGCATG					---
Glmn	Glomulin, FKBP associated protein	1381564_at	301.184	374.264	1.25757	0.931503	NM_133248.2/No complete clone	N	N	Y	Y	59	-39	135	GAGGGTCCGGTCCGGGGGCGGGGCCAGGAGTGCGGCCTGCGCTACCTGAAGTGGAGAAGGAGGAGGAGGGCAAGAGGCAGGCGCGTGGATCGGCGGTTCATTACAGCATCAAAATTAGGAAAATAATTAGGAATG					---
Igsf10	Immunoglobulin superfamily, member 10	1390901_at	468.361	1304.11	1.32093	0.971171	NM_001162884/No complete clone	N	Y	N	Y	47	-176.4	571	GGGCGAGACAGAGGGTGGGATGGGCAGAAGGGTCCAGGAAAAGGAAAGTACTGGAGGGGAGTTGGGACAAAAGCAGCGACCAAGGGAACATCGCTTCAGTGACTGAAGCCAGGCAAAAGGAGCGGGAAGGATTATATGTAGCCTGGGACGCTTTCATAAACACTGATGACGTGTTTGTGCAAAGCAAGCAATTTGAGGAGAAACGCCTGGGACGTCGGAAAGAAGGAGTGATCGATTAGTACTTGTAAGTTTAGGTGAGTTTGAGAACTAACTAACCTATACTATTGAGGGAGAAGGAAGAGCATTCCAGCAGCAGCAGCAGCAGCAGCAATCAGATAAAGGAAAGCTTTGGTTAGTTTGGAAATGTATGATACCATTAAAATAACAGAAGCGCCTCCA…					---
Ints1	Integrator complex subunit 1	1376254_at	325.172	423.307	1.32106	1.08879	NM_026748.2/No complete clone	Y	Y	Y	N	67	-103	211	GATCAGTTTGCACTTCCGGAGCGCCCGTGTCTCGGGTCTGCAGAGTGCTGCACCGGAGGTGAGGGGCCTTTGCACCCAGGTGAAGTCCGCTCCCTGCGGTGACATCCGTCTCCGCAGTCGGCCGCGTGTGTGCCGCACTTGGCCCCTTTCTGTGACCCCGGTAGGCGGCCCTGGGCACTCGGTCCAGTGGCCCCGGTGCGAGGGATGAATG					---
Lhfpl2	Lipoma HMGIC fusion partner-like 2	1373233_at, 1378179_a_at	971, 716	949, 747	1.34595	1.09776	NM_172589.2/ri|D930005I04	Y	Y	N	Y	61	-82.5	236	GAGCCGCTCACCCTCCTCCTCTCTGGACATAGGTGAGGCTGCTGGCCGCTGGGACTCAGCACTCAGTCTGAATGCCGACAGCCCGGGATCCAGACCTCACTGCTTCTGCTGCCTCGGACCGGACTGAGCGACCCTCGCCGAGACTTCCTTCCCGGACCTCCTCGCTACTTACAGCTGTCTTTCTGGATTGACCCAGTGGACTCCAGCCTCGCTTTCCCACCGTGAACATCAATATG					---
March7	Membrane-associated ring finger (C3HC4) 7 or axotrophin	1373087_at	1460.27	2585.15	1.32626	1.10151	NM_020575.2/ri|9330157E08	Y	N	Y	Y	70	-93.6	189	GAACGGCGGCGGCCACTTCTGCGGCGCATCCGGAGGGGCGGCCGCCATTGTGCTTCGTCGCCGACTTCTCTGCCGGTAGCCCGACCAGCCGAGCCGAGCCCAGCGAGGAAGGCGGCGGCGGTGTGGCTGCGGCGAGCGCGACACTCCCTGCAGCGGAGTGCTCGGTGGAAGAGGGAAACCTTAAGAATG					---
Mars2	Methionine-tRNA synthetase 2 (mitochondrial)	1377287_at	354.501	518.129	1.27999	0.983911	NM_175439.3/ri|C730026E21	Y	N	Y	N	71	-24	66	CTGCGCACGCGCCCTTTCCCGTGCTCGGGAACACCGCCTCCAGTGCTGGGGCCGGCTGTCACCATG					---
Mpp5	Membrane protein, palmitoylated 5 (MAGUK p55 subfamily member 5)	1397535_at	321.981	487.072	1.27028	1.0118	NM_019579.3/ri|4931438I24	Y	Y	Y	Y	42	-106.8	410	TGAGGAGGGGGCGGGGACTGGAGACTCCGAGGTGGGAGGAATCGGGAGTTTCTGGATTCTTTATCCAGTGTTTTGAGGGCCGCCAGACGGAGGGCTGTTGCTTGGGCTGCGTTGAGGAGCGAGGGAGGGAGAGAGGATCGGCGGCCGCCGGGGCTTGGAGAAAAAAGAAAGCTAACCTGAATATTGGGAGAGGAAAAAAACAGAGAAGAGAAATAAGGATAGAAGAAAAGATTTTCCAGTTTGAATAATATTTCCCTCATGGATACATTTCATAGCATTATTATGTGATATGAGAAGTTATTTTTCTTTCTTTGAAGTAACATGGATTTTATACTACAGAATCAAGAGAATTGGCTTTATAGCAAATTTTGATATATAAAAAGTGGTACAGGTTTTTAT…					---
Mtss1l	Metastasis suppressor 1-like	1396057_at	325.922	262.3	1.30117	0.94369	NM_198625.1/No complete clone	Y	Y	Y	N	85	-138.3	241	CGCCGAGGCTGCGCCGCGAACTGCCCGCGCCGCGCCCCCAGCCCCACCGAGCCATGGCCCGCGCTGCCGGCCCACGGCCCGCAACCCCGGAGCGCGGCGCGGCCGGCCGCTGAGAGCGCGGCCCCGAGGCAGGGAGCCCCGGCGCGGCCTCGGAGCAGCGCCCGCGGCGGTCCGGCCCCTCCCCTGCACGGCTCCCCGCGCCCCTTGCGCGCCCTGCCGCCGCGCGCCCGGCCCCAGCATG					---
Pmaip1	Phorbol-12-myristate-13-acetate-induced protein 1	1377994_at	292.296	160.058	1.6772	1.28386	NM_021451.2/ri|A830041O17	Y	N	Y	N	65	-82.5	191	GGAGAGCCGGTCTGGGGCGCCTGAACAGAGAGGATTCCAGCGCTGGTGCTGCCTACTGAAGCTCGGTGCGTCTGGCTCGCGGCACTCGCGATTCATCTTGCGCAGCCCGAGTCTTGGGGGAGCCCCAGAGCCCAGATTGGGGACCTTAATCTCCCGTGCGCAGCGGAGATCGCCGCGGCGTTTCTGAGATG					---
Prpf39	PRP39 pre-mRNA processing factor 39 homolog (yeast)	1389684_at	410.118	1116.37	1.32152	1.02428	NM_177806.3/ri|I920024H21	N	Y	Y	Y	61	-56.4	160	GGAAGAGGCGGCGGCGGCGCTGGTGGTGGTGGCTGCGGTAGCTGCGTGGAGCGAGGCGGTGGCAGGCCCACCTTTGGCGATCTTGGCCCAGGCTTCGGCTCATGGCACCGAGCAGCATCCATAGTGAGATCATTAACTGAAGACCAAATAAATAGCTATG					---
Rasa2	RAS p21 protein activator 2	1389700_at	211.481	405.063	1.35311	1.05618	NM_053268.2/ri|F630040J10	N	N	Y	N	78	Short	27	GTGGGGTAGGGGCCGGGCGGCACCATG					---
Rbm39	RNA binding motif protein 39	1399101_at	1682.47	3636.24	1.30622	1.00949	NM_133242.2/ri|1500012C14	Y	Y	Y	Y	65	-146.9	316	ATGTGTTGGTGACTGTGAGTACGGAGGAGCAGCGGCCGCCATTTCAGGGAGCTAGCCGACGCTGTCGCAGGGGTGGATCCTGAGCTGCCGAAGCCGCTGCCCTGCTCTCCGTCGCGGGCTCCTTTAATCCCATTGTTTCTTTTAGATTCGCTTGGGCCTAGACGCCCTCGGGGCCCGATATTCGGGTTGGGCGGTACCGCGGCCTGGGCCTAGTGGCTTAACAGTAGCGACAGCAGCAGCGGCGGCGGCGGCGGCAGCCGACTTCCCGTGGCGAGCACAGGCGCGCGGAAGCCCGCACAGGCGAGTAGAGAAAATG					---
Sfrs5	Splicing factor, arginine/serine-rich 5	1368992_a_at	2389.53	3568.05	1.41786	1.11929	NM_001079695/ri|0610007A18	Y	Y	N	Y	58	-55.1	157	GGCGTCAGTTGTGGAGAGACTGTAGACGAGTTGGGTTCGTGTGTATGTGTGTTGTGTGTGTGTTTGTGTAGGGAGGCAGACAGCTCCGTCGCAGACTACGGACCTCTCCGGGGTCTCAGCCGCCAAAGACCCTGTCCGGAAACACTAGCCGGGCATCATG					---
Sh3rf1	SH3 domain containing ring finger 1	1383910_at, 1397620_at	864, 200	541, 191	1.31174	1.05036	NM_021506.2/No complete clone	Y	Y	Y	Y	71	-110.1	232	TGGGCGGGTGGGAGGCGGCGGCGGCGGCGTGCTGTGCGAGCGCGCGCGAGGGGGGCGGCCGTGAGGAGGCTCCCGGTGCCACCGCGGCGGCCGAGCCACACGGGCAGCGGGCTCGGCGGGGCTGCATCTACCAGCGCTGCGGGGCCGCGAACAAAGGCGAGCAGCGGAGGCGCGAGAGCAAAGTCTGAAATGGATGTTACATGAATCACTTTAAGGGCTGCGCACAACTATG					---
Shoc2	Soc-2 (suppressor of clear) homolog (C. elegans)	1384222_at	535.287	566.918	1.33811	1.03159	NM_019658.6/ri|I920003A14	Y	Y	Y	Y	57	-147	365	GGAGGAGGAGGAAGGAGGTGAGCAGGGATGGTGGAGTCCGGGCTCCGGACGGCAGCCTGGGGCGGGAGCGGCACAGGAGCGCCCGTGGGCCGGTTCTCTGCTTTCCTGCCTGTCGGGGGGCCCGGCCGGCCGTCGGGACTCTAATGAGCTGACCAGGACCATTTTACCAGTTGAAATGAGTTCTCAGAAATGAGCATAGTGCTGTTAGAGTCACCATGTAACGGACGGATGTGACTCCAAGCGCACCACTTCTTCATGCCAACCCTCTTTGACTGGGAAGGATCTTTGTCTTTTCATCGTTGATCTGGATTGCTGGCGAGGAGGAGGAGTTCATGTAGTGTTTGAGTGAAGCTTGAGTCACCATG					---
Slc25a33	Solute carrier family 25, member 33	1373282_at	308.177	252.606	1.44576	0.967564	NM_027460/NA	N	Y	Y	N	79	-136.5	212	GGCCGCGCGCTAGGCTCTCTGCCTAGCGGCTGGAAAGCGCCGCAGAGGCCGCTGACTGGCCGGGCGCGACGCCGCGGAGGGAGCCGGGCGCCTGGGCCTCCCGCGCGCATGGGCGCGTCGGCGGCTGCCTGAGGAAGGCAGCGAAGCCAGCGGAGCTCAAGACCTCGCGCGTCCCACGAGCGGCTGCGGCGGGCCGCGGAGCCGGCGCGGCCATG					---
Spty2d1	SPT2, Suppressor of Ty, domain containing 1 (S. cerevisiae)	1383306_at, 1385691_at	592, 200	1092, 371	1.61336	1.25996	NM_175318.4/No complete clone	Y	Y	Y	N	61	-124.7	282	TTGCGCAAATACTTGCGAGCGCTGCGGAGGCGCTGAGCGTGTGTGTGTGAGTGTGTGTGTGTATGTGTGTATACATACACACACATACTTCGTATTCGGCGGCAGCGCGGGGGCGGTACACGGCATTAGAAGGCGCCGGAAGTGTCGGTGTCGAGGGGCGGCGAGAGAAGGGCCACCAAGGCAAGCCAGTCAGTAGCGCTTAGGCTCAGCGAGAGGCAAGACTCGCATCCACCGCGTCCCGAGTCCCCGGCCCAGCCGGGCTTTTCTCTTCGGCCAGACATG					---
Tppp3	Tubulin polymerization-promoting protein family member 3	1398365_at	284.378	244.555	1.58469	0.871614	NM_026481.3/No complete clone	Y	N	Y	Y	68	-72.8	152	GGGATAATACTACGGAGCCGCCCGGGCTGCAGTCCCGCCCGGGAGCCGGCAGGGAGCGGAGCTGTGGAGCCTCCTGGTCTCCAGCATCAGTTCCTGGGTCCTGTCCGAAGGCACGCTCAGGAGCAGCCAAGCGGTAGAAGCCGGGTGGCATG					---
Ube2d3	Ubiquitin-conjugating enzyme E2D 3 (UBC4/5 homolog, yeast)	1372586_at	733.256	797.269	1.35227	1.12064	NM_025356.4/No complete clone	Y	N	Y	Y	65	-110.7	261	AGTAGTTCCGTCAGAGCGGACATCTTGTGGCTGTGCCGTGCGCGTGAGCCCCGTAGGGCCGGGGAGGCACCAGCTGCCGCGCGGGGAGGAGGCCGAGGCCGCAGCTCGAGGGAGGCCCCGGCCCTCTGCGCCTGTGTCTGGCAGAGCCGGTGTGAGAAGAAGAGACAACCCTTCCCCGCCGCCGGGATAATCAAGAATTTTGGCCGGACCTTTGAGTACACCTCGGGATAGTGAGGAGCCCGGCGAAAAGCACAGACTATG					---
Zc3h12a	Zinc finger CCCH type containing 12A	1393140_at	372.324	265.541	1.4323	1.16173	NM_153159.2/No complete clone	N	Y	Y	Y	62	-40	188	ACGAAGGTGCCGTCAGAGCCCGAGACTCGGCTCCATGGACACCTTACAGACGACGTCCGGCGCTCAGCGGGGAGCTGTGATGGACACATTCCAAGAATGTGAAATATG					---
